# Supplementary material for: A bis-calixarene from olefin metathesis
Source: Acta Crystallogr Sect E Struct Rep Online. 2012 May 23;68(Pt 6):o1833–4. doi: 10.1107/S1600536812022325 (PMC3379406; doi:10.1107/S1600536812022325)
Supplement: Supplementary file 1 [file e-68-o1833-sup1.cif]

##############################################################################
#                                                                            #
# This CIF contains the data in a paper accepted for publication in          #
# Acta Crystallographica Section E. It conforms to the requirements of       #
# Notes for Authors for Acta Crystallographica Section E, and has been       #
# peer reviewed under the auspices of the IUCr Commission on Journals.       #
#                                                                            #
# Full details of the Crystallographic Information File format               #
# are given in the paper "The Crystallographic Information File (CIF):       #
# a New Standard Archive File for Crystallography" by S. R. Hall, F. H.      #
# Allen and I. D. Brown [Acta Cryst. (1991), A47, 655-685].                  #
#                                                                            #
# The current version of the core CIF dictionary is obtainable from          #
# ftp://ftp.iucr.org/pub/cif_core.dic.                                       #
#                                                                            #
# Software is freely available for graphical display of the structure(s)     #
# in this CIF. For information consult the CIF software page                 #
# http://www.iucr.org/resources/cif/software.                                #
#                                                                            #
# This file may be used for bona fide research purposes within the           #
# scientific community so long as proper attribution is given to the journal # 
# article from which it was obtained.                                        #
#                                                                            #
##############################################################################
data_I
_audit_creation_method     SHELXL-97
_chemical_name_systematic
;
(15<i>E</i>,40<i>E</i>,60<i>E</i>)-65,74-bis(prop-2-en-1-yloxy)-
13,18,38,43,58,63-hexaoxadodecacyclo[28.26.8.7^20,36^.1^11,45^.1^51,55^.
0^5,57^.0^7,12^.0^19,24^.0^26,64^.0^32,37^.0^44,49^.1^68,72^]tetraheptaconta-
1,3,5(57),7,9,11,15,19(24),20,22,26,28,30(64),32,34,36,40,44(49),45,47,51,53,
55(65),60,68,70,72(74)-heptacosaene
;
_chemical_name_common     ?
_chemical_formula_moiety     'C74 H68 O8'
_chemical_formula_sum     'C74 H68 O8'
_chemical_formula_iupac     'C74 H68 O8'
_chemical_formula_weight     1085.28
_chemical_melting_point     ?
_symmetry_cell_setting     monoclinic
_symmetry_space_group_name_H-M     'C 2/c'
_symmetry_space_group_name_Hall     '-C 2yc'
loop_
    _symmetry_equiv_pos_as_xyz
    'x, y, z'
    '-x, y, -z+1/2'
    'x+1/2, y+1/2, z'
    '-x+1/2, y+1/2, -z+1/2'
    '-x, -y, -z'
    'x, -y, z-1/2'
    '-x+1/2, -y+1/2, -z'
    'x+1/2, -y+1/2, z-1/2'
_cell_length_a     29.075(3)
_cell_length_b     12.1376(11)
_cell_length_c     16.9475(7)
_cell_angle_alpha     90.00
_cell_angle_beta     94.992(5)
_cell_angle_gamma     90.00
_cell_volume     5958.1(8)
_cell_formula_units_Z     4
_cell_measurement_reflns_used     3491
_cell_measurement_theta_min     4.6617
_cell_measurement_theta_max     73.6760
_cell_measurement_temperature     295(2)
_exptl_crystal_description     'triangular plate'
_exptl_crystal_colour     colorless
_exptl_crystal_size_max     0.52
_exptl_crystal_size_mid     0.37
_exptl_crystal_size_min     0.12
_exptl_crystal_density_diffrn     1.210
_exptl_crystal_density_meas     ?
_exptl_crystal_density_method     'not measured'
_exptl_crystal_F_000     2304
_exptl_absorpt_coefficient_mu     0.613
_exptl_absorpt_correction_type     multi-scan
_exptl_absorpt_process_details
;
(CrysAlis PRO; Oxford Diffraction, 2007)
;
_exptl_absorpt_correction_T_min     0.83559
_exptl_absorpt_correction_T_max     1.00000
_exptl_special_details     ?
_diffrn_ambient_temperature     295(2)
_diffrn_radiation_type     CuK\a
_diffrn_radiation_wavelength     1.54184
_diffrn_radiation_source     'Enhance (Cu) X-ray Source'
_diffrn_radiation_monochromator     graphite
_diffrn_measurement_device_type     'Oxford Diffraction Xcalibur Ruby Gemini'
_diffrn_measurement_method     '\w scans'
_diffrn_detector_area_resol_mean     10.5081
_diffrn_reflns_number     10606
_diffrn_reflns_av_R_equivalents     0.0360
_diffrn_reflns_av_sigmaI/netI     0.0405
_diffrn_reflns_theta_min     4.67
_diffrn_reflns_theta_max     73.84
_diffrn_reflns_theta_full     67.50
_diffrn_measured_fraction_theta_max     0.939
_diffrn_measured_fraction_theta_full     0.972
_diffrn_reflns_limit_h_min     -28
_diffrn_reflns_limit_h_max     36
_diffrn_reflns_limit_k_min     -13
_diffrn_reflns_limit_k_max     14
_diffrn_reflns_limit_l_min     -21
_diffrn_reflns_limit_l_max     16
_diffrn_standards_number     ?
_diffrn_standards_interval_count     ?
_diffrn_standards_interval_time     ?
_diffrn_standards_decay_%     ?
_refine_special_details
;
Refinement of <i>F</i>^2^ against ALL reflections. The weighted <i>R</i>-factor
<i>wR</i> and goodness of fit <i>S</i> are based on <i>F</i>^2^, conventional
<i>R</i>-factors <i>R</i> are based on <i>F</i>, with <i>F</i> set to zero for
negative <i>F</i>^2^. The threshold expression of <i>F</i>^2^ >
\s(<i>F</i>^2^) is used only for calculating <i>R</i>-factors(gt) <i>etc</i>.
and is not relevant to the choice of reflections for refinement.
<i>R</i>-factors based on <i>F</i>^2^ are statistically about twice as large
as those based on <i>F</i>, and <i>R</i>- factors based on ALL data will be
even larger.
;
_reflns_number_total     5644
_reflns_number_gt     3637
_reflns_threshold_expression     I>2sigma(I)
_refine_ls_structure_factor_coef     Fsqd
_refine_ls_matrix_type     full
_refine_ls_R_factor_all     0.1108
_refine_ls_R_factor_gt     0.0722
_refine_ls_wR_factor_gt     0.2081
_refine_ls_wR_factor_ref     0.2610
_refine_ls_goodness_of_fit_ref     1.152
_refine_ls_restrained_S_all     1.152
_refine_ls_number_reflns     5644
_refine_ls_number_parameters     366
_refine_ls_number_restraints     0
_refine_ls_hydrogen_treatment     constr
_refine_ls_weighting_scheme     calc
_refine_ls_weighting_details
         'calc w=1/[\s^2^(Fo^2^)+(0.1069P)^2^+5.7734P] where P=(Fo^2^+2Fc^2^)/3'
_atom_sites_solution_hydrogens     geom
_atom_sites_solution_primary     direct
_atom_sites_solution_secondary     difmap
_refine_ls_shift/su_max     0.000
_refine_ls_shift/su_mean     0.000
_refine_diff_density_max     0.298
_refine_diff_density_min     -0.261
_refine_ls_extinction_method     'SHELXL97 (Sheldrick, 2008)'
_refine_ls_extinction_coef     0.00041(8)
_refine_ls_extinction_expression
                                  'Fc^*^=kFc[1+0.001xFc^2^\l^3^/sin(2\q)]^-1/4^'
loop_
    _atom_type_symbol
    _atom_type_description
    _atom_type_scat_dispersion_real
    _atom_type_scat_dispersion_imag
    _atom_type_scat_source
    'C' 'C' 0.0181 0.0091
                         'International Tables Vol C Tables 4.2.6.8 and 6.1.1.4'
    'H' 'H' 0.0000 0.0000
                         'International Tables Vol C Tables 4.2.6.8 and 6.1.1.4'
    'O' 'O' 0.0492 0.0322
                         'International Tables Vol C Tables 4.2.6.8 and 6.1.1.4'
_computing_data_collection
;
CrysAlis PRO (Oxford Diffraction, 2007)
;
_computing_cell_refinement
;
CrysAlis PRO (Oxford Diffraction, 2007)
;
_computing_data_reduction
;
CrysAlis PRO (Oxford Diffraction, 2007)
;
_computing_structure_solution     'SHELXS97 (Sheldrick, 2008)'
_computing_structure_refinement     'SHELXL97 (Sheldrick, 2008)'
_computing_molecular_graphics     'SHELXTL (Sheldrick, 2008)'
_computing_publication_material     'SHELXTL (Sheldrick, 2008)'
loop_
    _atom_site_type_symbol
    _atom_site_label
    _atom_site_fract_x
    _atom_site_fract_y
    _atom_site_fract_z
    _atom_site_U_iso_or_equiv
    _atom_site_adp_type
    _atom_site_calc_flag
    _atom_site_refinement_flags
    _atom_site_occupancy
    _atom_site_symmetry_multiplicity
    _atom_site_disorder_assembly
    _atom_site_disorder_group
    O O1 0.59359(7) 0.4051(2) 0.41115(13) 0.0690(7) Uani d . 1 1 . .
    O O2 0.58527(7) 0.3355(2) 0.22594(12) 0.0681(7) Uani d . 1 1 . .
    O O3 0.58626(8) 0.1341(2) 0.35098(12) 0.0694(7) Uani d . 1 1 A .
    O O4 0.57024(7) 0.1938(2) 0.53045(13) 0.0717(7) Uani d . 1 1 . .
    C C1A 0.63263(11) 0.4660(3) 0.43636(19) 0.0649(9) Uani d . 1 1 . .
    C C2A 0.64766(11) 0.4639(3) 0.51682(19) 0.0665(9) Uani d . 1 1 . .
    C C3A 0.68448(12) 0.5314(4) 0.5429(2) 0.0787(11) Uani d . 1 1 . .
    H H3AA 0.6943 0.5338 0.5965 0.094 Uiso calc R 1 1 . .
    C C4A 0.70666(13) 0.5947(4) 0.4906(3) 0.0814(11) Uani d . 1 1 . .
    H H4AA 0.7306 0.6415 0.5091 0.098 Uiso calc R 1 1 . .
    C C5A 0.69337(13) 0.5888(4) 0.4107(2) 0.0807(11) Uani d . 1 1 . .
    H H5AA 0.7095 0.6289 0.3754 0.097 Uiso calc R 1 1 . .
    C C6A 0.65613(12) 0.5235(3) 0.3821(2) 0.0723(10) Uani d . 1 1 . .
    C C7A 0.64367(14) 0.5090(4) 0.2938(2) 0.0811(11) Uani d . 1 1 . .
    H H7AA 0.6104 0.5117 0.2826 0.097 Uiso calc R 1 1 . .
    H H7AB 0.6569 0.5686 0.2651 0.097 Uiso calc R 1 1 . .
    C C8A 0.55283(13) 0.4721(4) 0.4108(3) 0.0912(13) Uani d . 1 1 . .
    H H8AA 0.5517 0.5225 0.3663 0.109 Uiso calc R 1 1 . .
    H H8AB 0.5541 0.5153 0.4590 0.109 Uiso calc R 1 1 . .
    C C9A 0.51112(12) 0.4038(4) 0.4050(2) 0.0797(11) Uani d . 1 1 . .
    H H9AA 0.5108 0.3431 0.4384 0.096 Uiso calc R 1 1 . .
    C C1B 0.63259(10) 0.3144(4) 0.23692(16) 0.0660(10) Uani d . 1 1 . .
    C C2B 0.66176(12) 0.3996(4) 0.26629(18) 0.0727(10) Uani d . 1 1 . .
    C C3B 0.70895(13) 0.3795(5) 0.2737(2) 0.0897(13) Uani d . 1 1 . .
    H H3BA 0.7291 0.4353 0.2919 0.108 Uiso calc R 1 1 . .
    C C4B 0.72650(13) 0.2785(5) 0.2546(3) 0.1056(17) Uani d . 1 1 . .
    H H4BA 0.7583 0.2673 0.2582 0.127 Uiso calc R 1 1 . .
    C C5B 0.69700(13) 0.1945(5) 0.2302(2) 0.0901(13) Uani d . 1 1 . .
    H H5BA 0.7091 0.1257 0.2196 0.108 Uiso calc R 1 1 . .
    C C6B 0.64943(11) 0.2099(4) 0.22110(17) 0.0712(10) Uani d . 1 1 . .
    C C7B 0.61803(12) 0.1137(3) 0.19976(18) 0.0715(10) Uani d . 1 1 . .
    H H7BA 0.6245 0.0852 0.1484 0.086 Uiso calc R 1 1 . .
    H H7BB 0.5862 0.1385 0.1959 0.086 Uiso calc R 1 1 . .
    C C8B 0.56962(12) 0.3605(4) 0.1452(2) 0.0771(11) Uani d . 1 1 . .
    H H8BA 0.5651 0.2928 0.1150 0.092 Uiso calc R 1 1 . .
    H H8BB 0.5926 0.4045 0.1214 0.092 Uiso calc R 1 1 . .
    C C9B 0.52596(12) 0.4215(4) 0.1436(2) 0.0812(11) Uani d . 1 1 . .
    H H9BA 0.5244 0.4779 0.1804 0.097 Uiso calc R 1 1 . .
    C C1C 0.60871(11) 0.0377(3) 0.33555(18) 0.0663(9) Uani d . 1 1 . .
    C C2C 0.62429(12) 0.0228(4) 0.26061(19) 0.0711(10) Uani d . 1 1 . .
    C C3C 0.64677(15) -0.0752(4) 0.2457(2) 0.0891(13) Uani d . 1 1 . .
    H H3CA 0.6572 -0.0875 0.1961 0.107 Uiso calc R 1 1 . .
    C C4C 0.65359(17) -0.1532(5) 0.3031(3) 0.1015(15) Uani d . 1 1 . .
    H H4CA 0.6678 -0.2191 0.2915 0.122 Uiso calc R 1 1 . .
    C C5C 0.63993(16) -0.1371(4) 0.3784(3) 0.0922(13) Uani d . 1 1 . .
    H H5CA 0.6457 -0.1908 0.4172 0.111 Uiso calc R 1 1 . .
    C C6C 0.61758(12) -0.0402(3) 0.3957(2) 0.0720(10) Uani d . 1 1 . .
    C C7C 0.60590(13) -0.0143(4) 0.47897(19) 0.0747(10) Uani d . 1 1 . .
    H H7CA 0.5737 0.0068 0.4780 0.090 Uiso calc R 1 1 . .
    H H7CB 0.6105 -0.0795 0.5118 0.090 Uiso calc R 1 1 . .
    C C8C 0.53692(13) 0.1233(4) 0.3494(2) 0.0798(11) Uani d . 1 1 . .
    H H8CA 0.5299 0.0553 0.3759 0.096 Uiso d R 1 1 A .
    H H8CB 0.5252 0.1836 0.3795 0.096 Uiso d R 1 1 . .
    C C9CA 0.5171(3) 0.0887(9) 0.2713(5) 0.074(2) Uani d P 0.467(9) 1 A 1
    H H9CA 0.5243 0.0164 0.2529 0.089 Uiso d PR 0.467(9) 1 A 1
    C C9CB 0.50963(7) 0.1508(2) 0.27494(10) 0.074(2) Uani d P 0.53 1 A 2
    H H9CB 0.5119 0.2256 0.2574 0.089 Uiso d PR 0.533(9) 1 A 2
    C C1D 0.61777(7) 0.1797(2) 0.53531(10) 0.0647(9) Uani d R 1 1 . .
    C C2D 0.63587(7) 0.0782(2) 0.51416(10) 0.0679(9) Uani d R 1 1 . .
    C C3D 0.68347(7) 0.0648(2) 0.52266(10) 0.0782(11) Uani d R 1 1 . .
    H H3DA 0.6962 -0.0024 0.5096 0.094 Uiso calc R 1 1 . .
    C C4D 0.71216(12) 0.1491(4) 0.5500(2) 0.0835(12) Uani d . 1 1 . .
    H H4DA 0.7439 0.1379 0.5573 0.100 Uiso calc R 1 1 . .
    C C5D 0.69375(12) 0.2501(4) 0.5666(2) 0.0763(11) Uani d . 1 1 . .
    H H5DA 0.7133 0.3077 0.5834 0.092 Uiso calc R 1 1 . .
    C C6D 0.64619(11) 0.2673(3) 0.55867(16) 0.0643(9) Uani d . 1 1 . .
    C C7D 0.62721(12) 0.3825(3) 0.57134(19) 0.0730(10) Uani d . 1 1 . .
    H H7DA 0.5939 0.3819 0.5610 0.088 Uiso calc R 1 1 . .
    H H7DB 0.6347 0.4047 0.6259 0.088 Uiso calc R 1 1 . .
    C C8D 0.55093(15) 0.1671(6) 0.6025(3) 0.1125(18) Uani d . 1 1 . .
    H H8DA 0.5545 0.0888 0.6128 0.135 Uiso calc R 1 1 . .
    H H8DB 0.5675 0.2065 0.6460 0.135 Uiso calc R 1 1 . .
    C C9D 0.5037(3) 0.1951(8) 0.5987(6) 0.182(4) Uani d . 1 1 . .
    H H9DA 0.4884 0.1743 0.5506 0.219 Uiso calc R 1 1 . .
    C C10D 0.4787(4) 0.2373(8) 0.6397(10) 0.288(8) Uani d . 1 1 . .
    H H10D 0.4898 0.2620 0.6897 0.345 Uiso calc R 1 1 . .
    H H10E 0.4477 0.2462 0.6223 0.345 Uiso calc R 1 1 . .
loop_
    _atom_site_aniso_label
    _atom_site_aniso_U_11
    _atom_site_aniso_U_22
    _atom_site_aniso_U_33
    _atom_site_aniso_U_12
    _atom_site_aniso_U_13
    _atom_site_aniso_U_23
    O1 0.0565(12) 0.0839(18) 0.0637(12) 0.0043(11) -0.0118(9) -0.0064(11)
    O2 0.0485(11) 0.1003(19) 0.0542(11) 0.0027(11) -0.0044(8) 0.0065(11)
    O3 0.0688(13) 0.0835(17) 0.0540(11) 0.0196(12) -0.0049(9) -0.0080(11)
    O4 0.0535(12) 0.100(2) 0.0609(12) 0.0085(12) 0.0013(9) 0.0023(12)
    C1A 0.0536(16) 0.075(2) 0.0636(17) 0.0054(16) -0.0106(13) -0.0083(16)
    C2A 0.0591(17) 0.078(2) 0.0608(17) 0.0092(17) -0.0048(13) -0.0108(16)
    C3A 0.067(2) 0.098(3) 0.068(2) 0.007(2) -0.0155(16) -0.018(2)
    C4A 0.066(2) 0.080(3) 0.095(3) -0.0015(19) -0.0138(19) -0.014(2)
    C5A 0.072(2) 0.078(3) 0.089(2) -0.008(2) -0.0087(18) 0.004(2)
    C6A 0.067(2) 0.078(3) 0.069(2) 0.0019(18) -0.0106(15) 0.0029(18)
    C7A 0.085(2) 0.088(3) 0.067(2) -0.005(2) -0.0115(17) 0.018(2)
    C8A 0.061(2) 0.099(3) 0.108(3) 0.011(2) -0.023(2) -0.015(2)
    C9A 0.0617(19) 0.096(3) 0.078(2) 0.0033(19) -0.0125(16) -0.018(2)
    C1B 0.0465(15) 0.107(3) 0.0432(14) -0.0035(17) -0.0012(11) 0.0074(16)
    C2B 0.0606(18) 0.107(3) 0.0492(15) -0.0090(19) -0.0032(13) 0.0087(17)
    C3B 0.059(2) 0.135(4) 0.074(2) -0.019(2) -0.0025(16) -0.007(2)
    C4B 0.0482(19) 0.169(5) 0.098(3) 0.003(3) 0.0008(18) -0.024(3)
    C5B 0.0579(19) 0.132(4) 0.079(2) 0.015(2) 0.0018(16) -0.020(2)
    C6B 0.0536(16) 0.113(3) 0.0467(15) 0.0053(19) 0.0024(12) -0.0061(17)
    C7B 0.071(2) 0.095(3) 0.0465(15) 0.0061(19) -0.0041(13) -0.0080(16)
    C8B 0.0589(18) 0.108(3) 0.0619(18) 0.001(2) -0.0093(14) 0.0184(19)
    C9B 0.062(2) 0.095(3) 0.082(2) -0.001(2) -0.0150(16) 0.012(2)
    C1C 0.0586(17) 0.085(3) 0.0536(16) 0.0139(17) -0.0049(13) -0.0087(16)
    C2C 0.0690(19) 0.089(3) 0.0535(16) 0.0106(19) -0.0028(14) -0.0113(17)
    C3C 0.092(3) 0.108(4) 0.067(2) 0.027(3) 0.0057(18) -0.022(2)
    C4C 0.108(3) 0.102(4) 0.095(3) 0.039(3) 0.010(2) -0.012(3)
    C5C 0.096(3) 0.094(3) 0.085(3) 0.029(3) 0.000(2) -0.001(2)
    C6C 0.070(2) 0.085(3) 0.0594(17) 0.0151(19) -0.0034(14) -0.0037(17)
    C7C 0.077(2) 0.087(3) 0.0585(18) 0.007(2) 0.0002(15) 0.0088(17)
    C8C 0.071(2) 0.105(3) 0.0619(18) 0.029(2) -0.0044(15) -0.0087(19)
    C9CA 0.054(3) 0.102(6) 0.064(2) 0.018(4) -0.0017(17) 0.007(4)
    C9CB 0.054(3) 0.102(6) 0.064(2) 0.018(4) -0.0017(17) 0.007(4)
    C1D 0.0522(16) 0.101(3) 0.0400(13) 0.0071(17) -0.0002(11) 0.0025(15)
    C2D 0.0634(18) 0.098(3) 0.0417(14) 0.0096(19) 0.0020(12) 0.0098(16)
    C3D 0.067(2) 0.105(3) 0.0628(18) 0.018(2) 0.0035(15) 0.004(2)
    C4D 0.0539(18) 0.121(4) 0.075(2) 0.015(2) 0.0009(15) 0.013(2)
    C5D 0.0571(18) 0.108(3) 0.0625(18) 0.004(2) -0.0027(14) 0.0051(19)
    C6D 0.0594(17) 0.091(3) 0.0418(13) 0.0064(17) 0.0001(12) 0.0029(15)
    C7D 0.0664(19) 0.100(3) 0.0519(16) 0.0044(19) -0.0002(14) -0.0155(17)
    C8D 0.077(3) 0.166(5) 0.099(3) 0.022(3) 0.031(2) 0.036(3)
    C9D 0.116(5) 0.224(10) 0.218(8) 0.028(6) 0.078(5) 0.044(7)
    C10D 0.197(10) 0.154(9) 0.54(2) 0.044(8) 0.182(13) 0.068(12)
_geom_special_details
;
All e.s.d.'s (except the e.s.d. in the dihedral angle between two l.s. planes)
are estimated using the full covariance matrix. The cell e.s.d.'s are taken
into account individually in the estimation of e.s.d.'s in distances, angles
and torsion angles; correlations between e.s.d.'s in cell parameters are only
used when they are defined by crystal symmetry. An approximate (isotropic)
treatment of cell e.s.d.'s is used for estimating e.s.d.'s involving l.s.
planes.
;
loop_
    _geom_bond_atom_site_label_1
    _geom_bond_atom_site_label_2
    _geom_bond_site_symmetry_2
    _geom_bond_distance
    _geom_bond_publ_flag
    O1 C1A . 1.391(4) ?
    O1 C8A . 1.437(4) ?
    O2 C1B . 1.396(4) ?
    O2 C8B . 1.437(4) ?
    O3 C1C . 1.376(4) ?
    O3 C8C . 1.439(4) ?
    O4 C1D . 1.388(3) ?
    O4 C8D . 1.426(5) ?
    C1A C6A . 1.381(5) ?
    C1A C2A . 1.395(4) ?
    C2A C3A . 1.390(5) ?
    C2A C7D . 1.509(5) ?
    C3A C4A . 1.375(6) ?
    C3A H3AA . 0.9300 ?
    C4A C5A . 1.376(6) ?
    C4A C4C . 9.697(7) ?
    C4A H4AA . 0.9300 ?
    C5A C6A . 1.395(5) ?
    C5A H5AA . 0.9300 ?
    C6A C7A . 1.519(5) ?
    C7A C2B . 1.516(6) ?
    C7A H7AA . 0.9700 ?
    C7A H7AB . 0.9700 ?
    C8A C9A . 1.465(6) ?
    C8A H8AA . 0.9700 ?
    C8A H8AB . 0.9700 ?
    C9A C9B 2_655 1.316(5) ?
    C9A H9AA . 0.9300 ?
    C1B C6B . 1.394(5) ?
    C1B C2B . 1.401(5) ?
    C2B C3B . 1.388(5) ?
    C3B C4B . 1.377(7) ?
    C3B H3BA . 0.9300 ?
    C4B C5B . 1.373(7) ?
    C4B C4D . 5.299(6) ?
    C4B H4BA . 0.9300 ?
    C5B C6B . 1.391(5) ?
    C5B H5BA . 0.9300 ?
    C6B C7B . 1.507(5) ?
    C7B C2C . 1.510(5) ?
    C7B H7BA . 0.9700 ?
    C7B H7BB . 0.9700 ?
    C8B C9B . 1.468(5) ?
    C8B H8BA . 0.9700 ?
    C8B H8BB . 0.9700 ?
    C9B C9A 2_655 1.316(5) ?
    C9B H9BA . 0.9300 ?
    C1C C2C . 1.397(5) ?
    C1C C6C . 1.397(5) ?
    C2C C3C . 1.391(6) ?
    C3C C4C . 1.360(7) ?
    C3C H3CA . 0.9300 ?
    C4C C5C . 1.383(6) ?
    C4C H4CA . 0.9300 ?
    C5C C6C . 1.388(6) ?
    C5C H5CA . 0.9300 ?
    C6C C7C . 1.514(5) ?
    C7C C2D . 1.511(5) ?
    C7C H7CA . 0.9700 ?
    C7C H7CB . 0.9700 ?
    C8C C9CA . 1.459(9) ?
    C8C C9CB . 1.469(4) ?
    C8C H8CA . 0.9701 ?
    C8C H8CB . 0.9699 ?
    C9CA H9CA . 0.9600 ?
    C9CB H9CB . 0.9600 ?
    C1D C6D . 1.383(4) ?
    C1D C2D . 1.3991 ?
    C2D C3D . 1.3884 ?
    C3D C4D . 1.375(5) ?
    C3D H3DA . 0.9300 ?
    C4D C5D . 1.377(6) ?
    C4D H4DA . 0.9300 ?
    C5D C6D . 1.393(5) ?
    C5D H5DA . 0.9300 ?
    C6D C7D . 1.526(5) ?
    C7D H7DA . 0.9700 ?
    C7D H7DB . 0.9700 ?
    C8D C9D . 1.411(8) ?
    C8D H8DA . 0.9700 ?
    C8D H8DB . 0.9700 ?
    C9D C10D . 1.166(12) ?
    C9D H9DA . 0.9300 ?
    C10D H10D . 0.9300 ?
    C10D H10E . 0.9300 ?
loop_
    _geom_angle_atom_site_label_1
    _geom_angle_atom_site_label_2
    _geom_angle_atom_site_label_3
    _geom_angle_site_symmetry_1
    _geom_angle_site_symmetry_3
    _geom_angle
    _geom_angle_publ_flag
    C1A O1 C8A . . 110.6(3) ?
    C1B O2 C8B . . 113.1(2) ?
    C1C O3 C8C . . 114.1(3) ?
    C1D O4 C8D . . 112.7(2) ?
    C6A C1A O1 . . 120.1(3) ?
    C6A C1A C2A . . 122.0(3) ?
    O1 C1A C2A . . 117.9(3) ?
    C3A C2A C1A . . 117.8(4) ?
    C3A C2A C7D . . 121.7(3) ?
    C1A C2A C7D . . 120.3(3) ?
    C4A C3A C2A . . 121.1(3) ?
    C4A C3A H3AA . . 119.4 ?
    C2A C3A H3AA . . 119.4 ?
    C3A C4A C5A . . 119.8(4) ?
    C3A C4A C4C . . 67.5(2) ?
    C5A C4A C4C . . 66.8(3) ?
    C3A C4A H4AA . . 120.1 ?
    C5A C4A H4AA . . 120.1 ?
    C4C C4A H4AA . . 140.7 ?
    C4A C5A C6A . . 121.0(4) ?
    C4A C5A H5AA . . 119.5 ?
    C6A C5A H5AA . . 119.5 ?
    C1A C6A C5A . . 118.0(3) ?
    C1A C6A C7A . . 120.6(3) ?
    C5A C6A C7A . . 121.3(4) ?
    C2B C7A C6A . . 110.1(3) ?
    C2B C7A H7AA . . 109.6 ?
    C6A C7A H7AA . . 109.6 ?
    C2B C7A H7AB . . 109.6 ?
    C6A C7A H7AB . . 109.6 ?
    H7AA C7A H7AB . . 108.1 ?
    O1 C8A C9A . . 111.0(4) ?
    O1 C8A H8AA . . 109.4 ?
    C9A C8A H8AA . . 109.4 ?
    O1 C8A H8AB . . 109.4 ?
    C9A C8A H8AB . . 109.4 ?
    H8AA C8A H8AB . . 108.0 ?
    C9B C9A C8A 2_655 . 125.3(5) ?
    C9B C9A H9AA 2_655 . 117.3 ?
    C8A C9A H9AA . . 117.3 ?
    C6B C1B O2 . . 120.0(3) ?
    C6B C1B C2B . . 121.9(3) ?
    O2 C1B C2B . . 118.1(4) ?
    C3B C2B C1B . . 117.7(4) ?
    C3B C2B C7A . . 119.5(4) ?
    C1B C2B C7A . . 122.7(3) ?
    C4B C3B C2B . . 121.2(4) ?
    C4B C3B H3BA . . 119.4 ?
    C2B C3B H3BA . . 119.4 ?
    C5B C4B C3B . . 119.8(4) ?
    C5B C4B C4D . . 88.0(3) ?
    C3B C4B C4D . . 88.9(3) ?
    C5B C4B H4BA . . 120.1 ?
    C3B C4B H4BA . . 120.1 ?
    C4D C4B H4BA . . 93.1 ?
    C4B C5B C6B . . 121.5(5) ?
    C4B C5B H5BA . . 119.2 ?
    C6B C5B H5BA . . 119.2 ?
    C5B C6B C1B . . 117.6(4) ?
    C5B C6B C7B . . 119.9(4) ?
    C1B C6B C7B . . 122.4(3) ?
    C6B C7B C2C . . 111.6(3) ?
    C6B C7B H7BA . . 109.3 ?
    C2C C7B H7BA . . 109.3 ?
    C6B C7B H7BB . . 109.3 ?
    C2C C7B H7BB . . 109.3 ?
    H7BA C7B H7BB . . 108.0 ?
    O2 C8B C9B . . 109.0(3) ?
    O2 C8B H8BA . . 109.9 ?
    C9B C8B H8BA . . 109.9 ?
    O2 C8B H8BB . . 109.9 ?
    C9B C8B H8BB . . 109.9 ?
    H8BA C8B H8BB . . 108.3 ?
    C9A C9B C8B 2_655 . 126.1(4) ?
    C9A C9B H9BA 2_655 . 116.9 ?
    C8B C9B H9BA . . 116.9 ?
    O3 C1C C2C . . 118.7(3) ?
    O3 C1C C6C . . 119.8(3) ?
    C2C C1C C6C . . 121.4(3) ?
    C3C C2C C1C . . 118.1(4) ?
    C3C C2C C7B . . 122.1(3) ?
    C1C C2C C7B . . 119.8(3) ?
    C4C C3C C2C . . 120.5(4) ?
    C4C C3C H3CA . . 119.8 ?
    C2C C3C H3CA . . 119.8 ?
    C3C C4C C5C . . 121.8(4) ?
    C3C C4C C4A . . 65.9(3) ?
    C5C C4C C4A . . 67.4(3) ?
    C3C C4C H4CA . . 119.1 ?
    C5C C4C H4CA . . 119.1 ?
    C4A C4C H4CA . . 144.5 ?
    C4C C5C C6C . . 119.4(4) ?
    C4C C5C H5CA . . 120.3 ?
    C6C C5C H5CA . . 120.3 ?
    C5C C6C C1C . . 118.7(3) ?
    C5C C6C C7C . . 121.3(4) ?
    C1C C6C C7C . . 119.8(3) ?
    C2D C7C C6C . . 110.7(3) ?
    C2D C7C H7CA . . 109.5 ?
    C6C C7C H7CA . . 109.5 ?
    C2D C7C H7CB . . 109.5 ?
    C6C C7C H7CB . . 109.5 ?
    H7CA C7C H7CB . . 108.1 ?
    O3 C8C C9CA . . 110.9(4) ?
    O3 C8C C9CB . . 117.3(3) ?
    C9CA C8C C9CB . . 31.2(4) ?
    O3 C8C H8CA . . 108.5 ?
    C9CA C8C H8CA . . 95.3 ?
    C9CB C8C H8CA . . 118.1 ?
    O3 C8C H8CB . . 108.4 ?
    C9CA C8C H8CB . . 124.4 ?
    C9CB C8C H8CB . . 95.3 ?
    H8CA C8C H8CB . . 107.5 ?
    C8C C9CA H9CA . . 118.5 ?
    C8C C9CB H9CB . . 115.7 ?
    C6D C1D O4 . . 119.3(2) ?
    C6D C1D C2D . . 121.44(16) ?
    O4 C1D C2D . . 119.20(15) ?
    C3D C2D C1D . . 118.0 ?
    C3D C2D C7C . . 119.31(17) ?
    C1D C2D C7C . . 122.58(17) ?
    C4D C3D C2D . . 121.22(19) ?
    C4D C3D H3DA . . 119.4 ?
    C2D C3D H3DA . . 119.4 ?
    C3D C4D C5D . . 119.7(3) ?
    C3D C4D C4B . . 89.82(19) ?
    C5D C4D C4B . . 89.6(2) ?
    C3D C4D H4DA . . 120.1 ?
    C5D C4D H4DA . . 120.1 ?
    C4B C4D H4DA . . 90.6 ?
    C4D C5D C6D . . 120.9(4) ?
    C4D C5D H5DA . . 119.5 ?
    C6D C5D H5DA . . 119.5 ?
    C1D C6D C5D . . 118.4(3) ?
    C1D C6D C7D . . 122.0(3) ?
    C5D C6D C7D . . 119.4(4) ?
    C2A C7D C6D . . 110.3(3) ?
    C2A C7D H7DA . . 109.6 ?
    C6D C7D H7DA . . 109.6 ?
    C2A C7D H7DB . . 109.6 ?
    C6D C7D H7DB . . 109.6 ?
    H7DA C7D H7DB . . 108.1 ?
    C9D C8D O4 . . 111.1(5) ?
    C9D C8D H8DA . . 109.4 ?
    O4 C8D H8DA . . 109.4 ?
    C9D C8D H8DB . . 109.4 ?
    O4 C8D H8DB . . 109.4 ?
    H8DA C8D H8DB . . 108.0 ?
    C10D C9D C8D . . 137.1(13) ?
    C10D C9D H9DA . . 111.4 ?
    C8D C9D H9DA . . 111.4 ?
    C9D C10D H10D . . 120.0 ?
    C9D C10D H10E . . 120.0 ?
    H10D C10D H10E . . 120.0 ?
loop_
    _geom_torsion_atom_site_label_1
    _geom_torsion_atom_site_label_2
    _geom_torsion_atom_site_label_3
    _geom_torsion_atom_site_label_4
    _geom_torsion_site_symmetry_1
    _geom_torsion_site_symmetry_2
    _geom_torsion_site_symmetry_3
    _geom_torsion_site_symmetry_4
    _geom_torsion
    _geom_torsion_publ_flag
    C8A O1 C1A C6A . . . . -89.4(4) ?
    C8A O1 C1A C2A . . . . 92.6(4) ?
    C6A C1A C2A C3A . . . . 6.9(5) ?
    O1 C1A C2A C3A . . . . -175.1(3) ?
    C6A C1A C2A C7D . . . . -167.4(3) ?
    O1 C1A C2A C7D . . . . 10.6(5) ?
    C1A C2A C3A C4A . . . . -2.7(6) ?
    C7D C2A C3A C4A . . . . 171.5(4) ?
    C2A C3A C4A C5A . . . . -2.2(6) ?
    C2A C3A C4A C4C . . . . -45.5(3) ?
    C3A C4A C5A C6A . . . . 3.2(6) ?
    C4C C4A C5A C6A . . . . 46.8(3) ?
    O1 C1A C6A C5A . . . . 176.1(3) ?
    C2A C1A C6A C5A . . . . -6.0(6) ?
    O1 C1A C6A C7A . . . . -8.1(5) ?
    C2A C1A C6A C7A . . . . 169.8(4) ?
    C4A C5A C6A C1A . . . . 0.8(6) ?
    C4A C5A C6A C7A . . . . -174.9(4) ?
    C1A C6A C7A C2B . . . . -75.1(5) ?
    C5A C6A C7A C2B . . . . 100.5(4) ?
    C1A O1 C8A C9A . . . . -165.0(3) ?
    O1 C8A C9A C9B . . . 2_655 -132.9(4) ?
    C8B O2 C1B C6B . . . . -82.8(4) ?
    C8B O2 C1B C2B . . . . 99.2(4) ?
    C6B C1B C2B C3B . . . . 4.8(5) ?
    O2 C1B C2B C3B . . . . -177.2(3) ?
    C6B C1B C2B C7A . . . . -171.9(3) ?
    O2 C1B C2B C7A . . . . 6.0(4) ?
    C6A C7A C2B C3B . . . . -61.7(5) ?
    C6A C7A C2B C1B . . . . 115.0(4) ?
    C1B C2B C3B C4B . . . . -1.5(6) ?
    C7A C2B C3B C4B . . . . 175.4(4) ?
    C2B C3B C4B C5B . . . . -2.2(7) ?
    C2B C3B C4B C4D . . . . -89.3(4) ?
    C3B C4B C5B C6B . . . . 2.7(7) ?
    C4D C4B C5B C6B . . . . 90.3(4) ?
    C4B C5B C6B C1B . . . . 0.6(6) ?
    C4B C5B C6B C7B . . . . -175.8(4) ?
    O2 C1B C6B C5B . . . . 177.7(3) ?
    C2B C1B C6B C5B . . . . -4.4(5) ?
    O2 C1B C6B C7B . . . . -6.1(4) ?
    C2B C1B C6B C7B . . . . 171.8(3) ?
    C5B C6B C7B C2C . . . . 58.8(4) ?
    C1B C6B C7B C2C . . . . -117.3(3) ?
    C1B O2 C8B C9B . . . . -158.3(3) ?
    O2 C8B C9B C9A . . . 2_655 -135.4(4) ?
    C8C O3 C1C C2C . . . . 102.8(4) ?
    C8C O3 C1C C6C . . . . -80.5(4) ?
    O3 C1C C2C C3C . . . . -179.7(3) ?
    C6C C1C C2C C3C . . . . 3.6(6) ?
    O3 C1C C2C C7B . . . . 2.5(5) ?
    C6C C1C C2C C7B . . . . -174.1(3) ?
    C6B C7B C2C C3C . . . . -106.7(4) ?
    C6B C7B C2C C1C . . . . 70.9(4) ?
    C1C C2C C3C C4C . . . . -0.6(6) ?
    C7B C2C C3C C4C . . . . 177.0(4) ?
    C2C C3C C4C C5C . . . . -2.0(8) ?
    C2C C3C C4C C4A . . . . -41.5(3) ?
    C3A C4A C4C C3C . . . . 140.1(4) ?
    C5A C4A C4C C3C . . . . 0.4(4) ?
    C3A C4A C4C C5C . . . . -4.1(3) ?
    C5A C4A C4C C5C . . . . -143.8(4) ?
    C3C C4C C5C C6C . . . . 1.7(8) ?
    C4A C4C C5C C6C . . . . 40.7(4) ?
    C4C C5C C6C C1C . . . . 1.2(7) ?
    C4C C5C C6C C7C . . . . -174.3(4) ?
    O3 C1C C6C C5C . . . . 179.5(3) ?
    C2C C1C C6C C5C . . . . -3.9(6) ?
    O3 C1C C6C C7C . . . . -4.9(5) ?
    C2C C1C C6C C7C . . . . 171.7(3) ?
    C5C C6C C7C C2D . . . . 109.3(4) ?
    C1C C6C C7C C2D . . . . -66.2(4) ?
    C1C O3 C8C C9CA . . . . -61.5(6) ?
    C1C O3 C8C C9CB . . . . -95.1(4) ?
    C8D O4 C1D C6D . . . . -90.8(4) ?
    C8D O4 C1D C2D . . . . 91.1(4) ?
    C6D C1D C2D C3D . . . . 4.56(16) ?
    O4 C1D C2D C3D . . . . -177.40(13) ?
    C6D C1D C2D C7C . . . . -172.3(3) ?
    O4 C1D C2D C7C . . . . 5.71(19) ?
    C6C C7C C2D C3D . . . . -60.4(3) ?
    C6C C7C C2D C1D . . . . 116.5(2) ?
    C1D C2D C3D C4D . . . . -0.8(2) ?
    C7C C2D C3D C4D . . . . 176.2(3) ?
    C2D C3D C4D C5D . . . . -2.5(4) ?
    C2D C3D C4D C4B . . . . -91.92(12) ?
    C5B C4B C4D C3D . . . . 1.1(3) ?
    C3B C4B C4D C3D . . . . 121.0(3) ?
    C5B C4B C4D C5D . . . . -118.6(4) ?
    C3B C4B C4D C5D . . . . 1.2(3) ?
    C3D C4D C5D C6D . . . . 2.2(5) ?
    C4B C4D C5D C6D . . . . 91.8(3) ?
    O4 C1D C6D C5D . . . . 177.1(2) ?
    C2D C1D C6D C5D . . . . -4.8(3) ?
    O4 C1D C6D C7D . . . . -6.3(4) ?
    C2D C1D C6D C7D . . . . 171.7(2) ?
    C4D C5D C6D C1D . . . . 1.4(5) ?
    C4D C5D C6D C7D . . . . -175.3(3) ?
    C3A C2A C7D C6D . . . . -99.0(4) ?
    C1A C2A C7D C6D . . . . 75.0(4) ?
    C1D C6D C7D C2A . . . . -120.3(3) ?
    C5D C6D C7D C2A . . . . 56.3(4) ?
    C1D O4 C8D C9D . . . . 172.7(6) ?
    O4 C8D C9D C10D . . . . -136.3(13) ?
data_global
_journal_date_recd_electronic     2012-03-19
_journal_date_accepted     2012-05-16
_journal_name_full     'Acta Crystallographica, Section E'
_journal_year     2012
_journal_volume     68
_journal_issue      6
_journal_page_first     o1833
_journal_page_last     o1834
_journal_paper_category     QO
_journal_paper_doi     10.1107/S1600536812022325
_journal_coeditor_code     HG5194
_publ_contact_author_name     'Ray J. Butcher'
_publ_contact_author_address
;
Department of Chemistry
Howard University
525 College Street, NW
Washington, DC 2059
USA
;
_publ_contact_author_email     'rbutcher99@yahoo.com'
_publ_contact_author_fax     '202-806-5442'
_publ_contact_author_phone     '202-806-9892'
_publ_section_title
;
A bis-calixarene from olefin metathesis
;
loop_
    _publ_author_name
    _publ_author_footnote
    _publ_author_address
    'Hailu, Shimelis T.' ?
;
Department of Chemistry
Howard University
525 College Street, NW
Washington, DC 2059
USA
;
    'Butcher, Ray J.' .
;
Department of Chemistry
Howard University
525 College Street, NW
Washington, DC 2059
USA
;
    'Hudrlik, Paul F.' .
;
Department of Chemistry
Howard University
525 College Street, NW
Washington, DC 2059
USA
;
    'Hudrlik, Anne M.' .
;
Department of Chemistry
Howard University
525 College Street, NW
Washington, DC 2059
USA
;
