# Supplementary material for: A bis-calixarene from olefin metathesis
Source: Acta Crystallogr Sect E Struct Rep Online. 2012 May 23;68(Pt 6):o1833–4. doi: 10.1107/S1600536812022325 (PMC3379406; doi:10.1107/S1600536812022325)
Supplement: Supplementary file 2 [file e-68-o1833-Isup2.hkl]

#
# h,k,l, Fc-squared, Fo-squared, sigma(Fo-squared) and status flag
#
data_I
_shelx_title '    sh-92-5 in C2/c'
_shelx_refln_list_code          4
_shelx_F_calc_maximum      478.77
_exptl_crystal_F_000      2296.00
_reflns_d_resolution_high  0.8026
 
loop_
 _symmetry_equiv_pos_as_xyz
 'x, y, z'
 '-x, y, -z+1/2'
 'x+1/2, y+1/2, z'
 '-x+1/2, y+1/2, -z+1/2'
 '-x, -y, -z'
 'x, -y, z-1/2'
 '-x+1/2, -y+1/2, -z'
 'x+1/2, -y+1/2, z-1/2'
 
_cell_length_a    29.0751
_cell_length_b    12.1376
_cell_length_c    16.9475
_cell_angle_alpha  90.000
_cell_angle_beta   94.992
_cell_angle_gamma  90.000
 
_shelx_F_squared_multiplier     1.000
 
loop_
 _refln_index_h
 _refln_index_k
 _refln_index_l
 _refln_F_squared_calc
 _refln_F_squared_meas
 _refln_F_squared_sigma
 _refln_observed_status
   4   0   0   229222.70   247708.89    676.61 o
   6   0   0    33820.95    35771.06    256.11 o
   8   0   0    12942.77     9738.68    152.70 o
  10   0   0     2731.69     2347.17     84.07 o
  12   0   0    10564.21    11798.78    209.60 o
  14   0   0    25560.23    23991.06    281.09 o
  16   0   0        6.60        7.65      8.88 o
  18   0   0     6697.57     7483.21    197.65 o
  20   0   0      727.20      640.18     61.04 o
  22   0   0        0.07        8.21      7.46 o
  24   0   0       80.87       84.06     10.81 o
  26   0   0      263.43      231.07     22.36 o
  28   0   0      139.76      124.20     18.35 o
  30   0   0      269.96      208.26     23.34 o
  32   0   0       12.24       35.65     10.96 o
  34   0   0        7.45       14.59      8.12 o
   3   1   0     1482.96     1557.27     23.91 o
   5   1   0    35334.78    33511.85    205.72 o
   7   1   0     4106.13     4343.19     62.69 o
   9   1   0    13054.14    11413.27    112.15 o
  11   1   0       26.87        9.48      5.31 o
  13   1   0     8290.42     8339.65    123.97 o
  15   1   0      285.71      252.87     24.06 o
  17   1   0     5108.19     4894.28     92.47 o
  19   1   0       12.45       20.56     16.14 o
  21   1   0      836.51      982.34     37.88 o
  23   1   0       80.02       81.58     10.14 o
  25   1   0      148.45      156.96     12.02 o
  27   1   0      992.59      918.87     29.12 o
  29   1   0       22.05       44.40      9.39 o
  31   1   0      192.16      126.45     12.97 o
  33   1   0        5.81        6.55      5.04 o
  35   1   0       13.95       21.97      5.18 o
   0   2   0    22898.04    22332.18    132.27 o
   2   2   0      823.27     1568.59     43.63 o
   4   2   0    65095.96    68904.18   2189.05 o
   6   2   0     5248.21     5651.58     64.81 o
   8   2   0     6171.89     6407.49     80.89 o
  10   2   0       87.93      107.77    106.10 o
  12   2   0     3902.80     3190.67     71.44 o
  14   2   0     9198.87     8837.13    184.42 o
  16   2   0       14.31       37.47     10.63 o
  18   2   0      361.25      404.26     44.32 o
  20   2   0      170.49      194.69     18.02 o
  22   2   0       10.28       22.51      6.25 o
  24   2   0       61.39       92.85     11.00 o
  26   2   0      316.03      294.73     19.96 o
  28   2   0        4.88       -4.06      6.52 o
  30   2   0       43.82       73.21     10.56 o
  32   2   0        2.26        1.01      4.02 o
  34   2   0        0.34        2.26      4.45 o
   1   3   0    30022.34    28502.58    129.88 o
   3   3   0      196.47      269.75     10.35 o
   5   3   0    15408.39    13978.49    190.71 o
   7   3   0     6355.19     5493.90     78.03 o
   9   3   0    21108.67    22541.46    157.43 o
  11   3   0     5243.48     5703.94    113.52 o
  13   3   0     1559.28     1204.99     79.97 o
  15   3   0     1384.45     1307.03     89.97 o
  17   3   0      771.54      779.55     74.76 o
  19   3   0      692.97      464.37     60.73 o
  21   3   0     1025.98      971.06     30.47 o
  23   3   0      373.16      382.70     20.38 o
  25   3   0        0.01        2.11      8.68 o
  27   3   0      189.91      163.38     15.19 o
  29   3   0       51.05       52.30      9.42 o
  31   3   0       71.56       52.02      6.81 o
  33   3   0       47.21       63.53      6.19 o
  35   3   0        0.06       10.14      5.40 o
   0   4   0    12522.07    11351.40    134.02 o
   2   4   0     3135.77     2423.54     42.57 o
   4   4   0     1537.45     1539.25     34.55 o
   6   4   0     6129.73     6278.80    143.89 o
   8   4   0     1066.82      993.53     45.85 o
  10   4   0     7041.98     8073.68    195.51 o
  12   4   0      520.00      865.50     69.32 o
  14   4   0      878.21     1042.15     81.16 o
  16   4   0     1639.55     1592.44    106.83 o
  18   4   0      730.70      675.80     73.22 o
  20   4   0      287.78      235.63     18.90 o
  22   4   0        0.23        1.58      7.00 o
  24   4   0     2776.61     2644.08     80.71 o
  26   4   0      377.03      386.25     28.67 o
  28   4   0       47.51       37.29      8.43 o
  30   4   0        7.12        6.26      4.49 o
  32   4   0        3.64        5.51      3.83 o
  34   4   0        8.48        9.56      5.63 o
   1   5   0     4628.71     4827.42     68.32 o
   3   5   0      671.81      597.93     23.70 o
   5   5   0      698.61      534.57     32.48 o
   7   5   0     5440.41     6074.51    297.50 o
   9   5   0     4814.75     4944.15    180.23 o
  11   5   0     6711.63     7148.19    201.54 o
  13   5   0     1144.56     1481.14     97.74 o
  15   5   0      133.49       81.80     25.35 o
  17   5   0      128.08      205.13     42.00 o
  19   5   0     1064.01     1250.46     45.63 o
  21   5   0      892.89      894.70     40.71 o
  23   5   0      541.62      339.67    266.22 o
  25   5   0      278.82      324.03     28.73 o
  27   5   0      142.88      120.63     17.80 o
  29   5   0       26.66       58.61      9.04 o
  31   5   0       62.62       93.58      9.42 o
  33   5   0        5.10       14.44      4.10 o
   0   6   0      184.62      226.36     23.45 o
   2   6   0     1538.62     1786.18     52.02 o
   4   6   0     3952.52     4861.22     84.75 o
   6   6   0     5893.20     7125.18    413.10 o
   8   6   0        3.33       25.97     10.84 o
  10   6   0     1175.96      851.80     51.02 o
  12   6   0       26.12       12.59     14.93 o
  14   6   0      528.12      649.57     70.62 o
  16   6   0      233.97      391.72     58.23 o
  18   6   0      698.74      897.87     90.54 o
  20   6   0       40.81       46.52     11.68 o
  22   6   0       17.30       12.03     10.87 o
  24   6   0      233.65      277.76     19.10 o
  26   6   0        7.73       18.99      6.59 o
  28   6   0       23.52       34.65      7.61 o
  30   6   0       51.69       54.87      7.55 o
  32   6   0        0.41       10.38      6.04 o
   1   7   0       41.44      108.12     21.29 o
   3   7   0       97.58      231.79     37.17 o
   5   7   0       47.73       31.33     11.34 o
   7   7   0      235.71      292.47     28.94 o
   9   7   0     1931.78     2514.20    151.19 o
  11   7   0       47.83       65.30     22.59 o
  13   7   0      293.19      286.37     22.59 o
  15   7   0      805.77      925.29     54.65 o
  17   7   0      211.07      197.01     20.41 o
  19   7   0      128.59       68.42     63.60 o
  21   7   0       23.46       14.71      9.96 o
  23   7   0      113.54       61.80     56.98 o
  25   7   0       13.10        8.59      9.13 o
  27   7   0       75.15      110.92     16.73 o
  29   7   0        4.52        5.25      6.71 o
  31   7   0       10.52        6.94      5.64 o
   0   8   0      398.40      620.63     62.55 o
   2   8   0       16.64       13.50     16.02 o
   4   8   0       19.22        8.12     11.40 o
   6   8   0       44.32       99.02     27.11 o
   8   8   0        0.43       14.15      9.96 o
  10   8   0       12.46       15.71      9.37 o
  12   8   0        2.09        3.97      6.47 o
  14   8   0        5.05       -1.93      7.67 o
  16   8   0      364.52      339.31    269.65 o
  18   8   0        1.16        2.44      8.55 o
  20   8   0       70.89       31.50     30.74 o
  22   8   0        0.00       -0.15      8.19 o
  24   8   0       98.83       60.85     56.43 o
  26   8   0        0.38        1.18      7.57 o
  28   8   0        0.20        9.68      7.09 o
  30   8   0        0.06        1.89      4.98 o
   1   9   0      143.43      217.35     28.74 o
   3   9   0      791.68     1092.07     58.86 o
   5   9   0      244.60      384.60     39.99 o
   7   9   0       77.55      136.60     15.65 o
   9   9   0       27.39       68.73     13.44 o
  11   9   0       25.91        5.96      6.26 o
  13   9   0        2.02       -1.28      6.53 o
  15   9   0       30.17       33.27     24.62 o
  17   9   0       41.78      117.72     48.56 o
  19   9   0      240.69      325.52    211.27 o
  21   9   0        4.48       10.85     10.66 o
  23   9   0       10.15       10.03      7.65 o
  25   9   0       21.50       21.65      9.17 o
  27   9   0        1.83        2.41      5.68 o
  29   9   0        1.34        7.90      5.05 o
   2  10   0        5.06      521.50    398.56 o
   4  10   0        4.14      172.47     23.90 o
   6  10   0        3.40       32.22     11.14 o
   8  10   0        0.00      183.89    259.39 o
  10  10   0       41.68       62.51     25.07 o
  12  10   0        0.98        3.93      8.08 o
  14  10   0       14.98       36.41     36.65 o
  16  10   0        0.00        5.15      6.75 o
  18  10   0        3.99        2.85      7.89 o
  20  10   0        0.95        7.56      8.60 o
  22  10   0       55.76       51.24     46.71 o
  24  10   0        0.34        2.33      4.89 o
  26  10   0        2.01        4.25      5.61 o
   1  11   0      158.62      289.01    262.92 o
   3  11   0        6.63      671.30    621.42 o
   7  11   0       17.50       42.19     11.52 o
   9  11   0       76.09      100.95     16.40 o
  11  11   0      202.11      287.49     25.95 o
  13  11   0        5.55       21.69      9.80 o
  15  11   0       88.90      207.84     22.44 o
  17  11   0       99.17      126.21     99.38 o
  19  11   0        9.39       -1.02      6.91 o
  21  11   0        1.96        7.47      5.96 o
  23  11   0       24.38       71.43     10.69 o
   0  12   0        2.48       37.89     15.28 o
   2  12   0        1.11      115.88     75.92 o
   4  12   0       76.90      236.36    200.82 o
   6  12   0       17.87        0.42      9.17 o
   8  12   0        7.90       21.63     12.83 o
  10  12   0       61.19       94.75     65.83 o
  12  12   0        9.23       11.00     10.82 o
  14  12   0        0.31        5.04      5.70 o
  16  12   0       10.35       31.41      7.37 o
  18  12   0       23.33       31.74     31.86 o
  20  12   0       20.20       49.76      6.75 o
   1  13   0        3.88       40.27     40.08 o
   3  13   0       41.65      113.27     79.57 o
   5  13   0       16.24       11.55     10.65 o
   7  13   0       50.50       64.39     16.33 o
   9  13   0       10.34       10.56     10.22 o
  11  13   0       22.23       13.40     10.34 o
  13  13   0        8.33        6.10      9.04 o
  15  13   0        8.23        3.78      8.42 o
  17  13   0        1.31       15.75      9.28 o
   0  14   0       49.99       38.86     16.65 o
   2  14   0        0.11       17.40     14.38 o
   4  14   0       27.08      208.98     25.30 o
   6  14   0        0.36       25.78     11.98 o
   8  14   0       11.61        5.33      9.29 o
  10  14   0        4.04       19.24     11.16 o
  12  14   0       17.73       15.03     10.22 o
 -35   1   1       49.16       46.75      6.68 o
 -33   1   1        0.50       -2.17      5.53 o
 -31   1   1       14.34       12.84      6.56 o
 -29   1   1        3.46        1.51      5.68 o
 -27   1   1       24.70       10.48      6.43 o
 -25   1   1      382.67      339.27     16.84 o
 -23   1   1      813.47      784.72     24.37 o
 -21   1   1      133.86      145.67     16.17 o
 -19   1   1      705.42      729.59     48.94 o
 -17   1   1      386.43      409.78     31.69 o
 -15   1   1      420.83      313.15     21.07 o
 -13   1   1        4.77        5.58      5.33 o
 -11   1   1     1866.74     1877.19     42.38 o
  -9   1   1     4284.69     4644.12    122.34 o
  -7   1   1    22185.72    18887.02    155.81 o
  -5   1   1     1076.38      630.76     20.32 o
  -3   1   1    10455.25    10243.46    135.07 o
  -1   1   1    78246.65    89836.14    312.19 o
   1   1   1       47.44       57.10      5.04 o
   3   1   1    24637.05    25910.68    124.91 o
   5   1   1     7254.86     6410.92     77.91 o
   7   1   1     9203.04     7648.54     90.38 o
   9   1   1     9005.69     8721.28    189.59 o
  11   1   1     1751.74     1965.35     57.12 o
  13   1   1     3098.93     3477.06     69.28 o
  15   1   1      946.48      674.70     33.14 o
  17   1   1     3243.94     3360.21     93.79 o
  19   1   1      855.15      674.73     68.33 o
  21   1   1       22.62       30.13     16.64 o
  23   1   1       95.35      104.17     10.35 o
  25   1   1        3.09        2.98      4.75 o
  27   1   1      209.65      225.31     13.49 o
  29   1   1      293.10      297.10     19.71 o
  31   1   1       35.01        9.24      5.81 o
  33   1   1       59.88       89.64      9.84 o
  35   1   1        0.09       -1.17      4.07 o
 -34   2   1        0.22        2.51      4.43 o
 -32   2   1       18.77       19.31      6.76 o
 -30   2   1       10.35        7.62      6.10 o
 -28   2   1        1.42        8.99      6.58 o
 -26   2   1       60.76       43.60      9.61 o
 -24   2   1      656.86      585.71     21.93 o
 -22   2   1      695.59      733.02     26.43 o
 -20   2   1       24.20       12.00     10.52 o
 -18   2   1       55.96       34.10     18.97 o
 -16   2   1     2480.94     2229.63    116.13 o
 -14   2   1    12237.98    12736.06    368.60 o
 -12   2   1     2171.51     2240.08     55.84 o
 -10   2   1        5.18       55.79      8.72 o
  -8   2   1      995.81      820.45     25.05 o
  -6   2   1    54415.91    54754.30    575.82 o
  -4   2   1      681.08      671.86     35.86 o
  -2   2   1     5270.83     5219.36     85.19 o
   0   2   1    33310.00    30102.75    810.41 o
   2   2   1     3456.64     2757.65     41.20 o
   4   2   1      647.40     1192.12    171.39 o
   6   2   1    57157.03    54071.83    798.85 o
   8   2   1     6623.62     6415.82    129.03 o
  10   2   1    16391.99    15136.63    273.81 o
  12   2   1     3253.15     2943.22     73.52 o
  14   2   1      859.83      652.92     37.75 o
  16   2   1      314.96      368.21     26.07 o
  18   2   1      289.19      338.93     48.76 o
  20   2   1        0.00        3.79      6.47 o
  22   2   1      254.65      217.17     14.78 o
  24   2   1      364.50      377.37     27.80 o
  26   2   1     1155.99      917.31     33.65 o
  28   2   1        6.86       14.88      7.00 o
  30   2   1      143.31      105.29     12.18 o
  32   2   1        5.26        4.38      5.21 o
  34   2   1        0.19       -2.25      4.94 o
 -35   3   1        1.73        4.34      5.20 o
 -33   3   1       44.43       74.90      8.44 o
 -31   3   1        2.90        2.75      4.24 o
 -29   3   1        0.02       -6.22      6.56 o
 -27   3   1      345.72      349.15     21.41 o
 -25   3   1     1898.16     1718.27    103.35 o
 -23   3   1     1007.34      883.53     41.24 o
 -21   3   1     3497.53     3223.99     69.43 o
 -19   3   1      184.20      216.03     43.16 o
 -17   3   1       84.85       72.53     25.99 o
 -15   3   1       60.26       72.70     23.54 o
 -13   3   1        0.19       -2.56     13.74 o
 -11   3   1     4667.43     4569.75    147.58 o
  -9   3   1    16905.09    15979.17     99.49 o
  -7   3   1     5501.26     5641.03     94.77 o
  -5   3   1       13.63       12.60      9.89 o
  -3   3   1    62256.55    66550.38    386.03 o
  -1   3   1    21864.45    21239.70    282.35 o
   1   3   1    39766.71    39320.22    662.90 o
   3   3   1     2946.97     3006.68     51.26 o
   5   3   1        4.43       34.26      6.85 o
   7   3   1      142.43      131.37     12.89 o
   9   3   1      338.89      389.26     20.64 o
  11   3   1     7678.93     6635.79    184.72 o
  13   3   1     2933.85     3166.39    108.39 o
  15   3   1     1965.30     2317.20    120.53 o
  17   3   1      100.23       53.83     23.19 o
  19   3   1       36.74       40.33     20.97 o
  21   3   1        8.47       14.57      5.48 o
  23   3   1      440.82      366.22     20.10 o
  25   3   1      970.48      717.39     29.81 o
  27   3   1       88.74      106.81     12.56 o
  29   3   1       13.60        9.55      5.48 o
  31   3   1       11.58        2.86      5.45 o
  33   3   1        0.39        1.33      3.60 o
 -34   4   1       60.82       59.29      9.17 o
 -32   4   1        5.20        6.11      4.60 o
 -30   4   1        1.53       -1.37      4.26 o
 -28   4   1        4.01        0.86      4.72 o
 -26   4   1      136.06      107.69     12.37 o
 -24   4   1       29.27       70.64     17.05 o
 -22   4   1      274.44      307.78     22.57 o
 -20   4   1     3746.49     3509.77     77.41 o
 -18   4   1       13.80       10.56     15.57 o
 -16   4   1     1202.67     1325.41     96.91 o
 -14   4   1      305.43      355.81     47.95 o
 -12   4   1      973.69      749.04     64.95 o
 -10   4   1      161.15      115.81     24.67 o
  -8   4   1     9274.99     9815.29    141.19 o
  -6   4   1       86.52      182.10     18.93 o
  -4   4   1    43360.38    45393.21    371.39 o
  -2   4   1     1047.08     1238.34     25.13 o
   0   4   1     2062.69     1759.53     37.49 o
   2   4   1     6050.56     5311.32     72.03 o
   4   4   1    17340.39    16442.26    105.94 o
   6   4   1    15066.97    14817.53    163.84 o
   8   4   1     1533.11     1503.88     56.03 o
  10   4   1       23.76       21.09      6.34 o
  12   4   1     2649.63     3314.25    135.46 o
  14   4   1      421.63      361.57     49.37 o
  16   4   1      109.22      120.00     31.74 o
  18   4   1      471.21      350.01     22.03 o
  20   4   1        0.06        7.26      4.59 o
  22   4   1        0.00       -0.35      5.23 o
  24   4   1      278.32      280.23     26.87 o
  26   4   1      188.25      216.71     23.91 o
  28   4   1       25.95       38.99      8.42 o
  30   4   1        5.43       16.39      6.14 o
  32   4   1        0.40        0.58      3.85 o
 -33   5   1       11.19        2.42      3.50 o
 -31   5   1       94.47      135.26     11.07 o
 -29   5   1        1.51        1.49      5.25 o
 -27   5   1       61.88       44.46      9.23 o
 -25   5   1      467.53      474.93     34.94 o
 -23   5   1      348.25      365.85     31.02 o
 -21   5   1       82.48       99.81     15.40 o
 -19   5   1       58.91       43.37      9.99 o
 -17   5   1     3220.05     3498.99    168.10 o
 -15   5   1        1.01       16.76     17.33 o
 -13   5   1     3350.65     3081.36    141.74 o
 -11   5   1    10677.54    12073.73    267.42 o
  -9   5   1     1836.30     2338.40    109.58 o
  -7   5   1     1919.31     2286.05     82.11 o
  -5   5   1     2743.49     3010.80     76.12 o
  -3   5   1        8.52       -0.50      5.91 o
  -1   5   1     1414.59     1403.32     34.16 o
   1   5   1     4979.98     5530.72    121.31 o
   3   5   1       17.11        8.97      4.23 o
   5   5   1     8182.75     9416.33    242.82 o
   7   5   1      991.53     1187.85     77.67 o
   9   5   1      538.38      412.02     33.04 o
  11   5   1       42.90       24.24     15.89 o
  13   5   1        0.04        5.52     12.68 o
  15   5   1      484.94      365.80     52.17 o
  17   5   1        9.48       22.13      8.12 o
  19   5   1     1113.10     1320.88     46.57 o
  21   5   1        3.49       17.00     24.30 o
  23   5   1     1211.57     1323.26     55.41 o
  25   5   1       63.68       60.73     13.70 o
  27   5   1       20.39       17.28      6.50 o
  29   5   1       13.88        7.32      4.55 o
  31   5   1       24.38       26.66      6.02 o
  33   5   1        8.33        6.68      5.13 o
 -32   6   1        3.23        4.49      5.37 o
 -30   6   1        9.51       15.46      5.34 o
 -28   6   1       42.57       65.92      9.56 o
 -26   6   1       14.80       14.03      6.70 o
 -24   6   1       51.32       34.63      8.59 o
 -22   6   1      609.52      644.46     42.71 o
 -20   6   1     1228.31     1500.42     58.59 o
 -18   6   1     1349.66     1692.24     67.33 o
 -16   6   1      768.08      746.40     79.57 o
 -14   6   1      558.79      449.58     59.22 o
 -12   6   1     1287.09     1386.31     96.83 o
 -10   6   1     1395.87     1604.05     99.38 o
  -8   6   1      105.26      101.59     18.59 o
  -6   6   1      799.62      836.59     44.88 o
  -4   6   1      938.70     1283.38     52.71 o
  -2   6   1     1621.35     2008.74     71.50 o
   0   6   1       28.84       12.09      9.36 o
   2   6   1     2579.00     2839.26     64.57 o
   4   6   1      477.48      511.44     25.21 o
   6   6   1     2580.36     3560.22     91.77 o
   8   6   1      172.81      163.38     21.96 o
  10   6   1      218.78      244.96     31.48 o
  12   6   1       65.45       41.47     20.94 o
  14   6   1      347.84      464.06     59.06 o
  16   6   1      190.50       30.88     57.79 o
  22   6   1      406.29      455.07     31.86 o
  24   6   1       50.43       63.90     13.33 o
  26   6   1        3.93        0.26      4.77 o
  28   6   1       15.96       26.92      6.99 o
  30   6   1       26.65       22.32      9.01 o
  32   6   1       45.11       74.36     10.26 o
 -31   7   1        9.62        5.82      5.80 o
 -29   7   1       11.61       16.35      8.41 o
 -27   7   1      127.49      174.96     20.34 o
 -25   7   1       61.15       61.45     14.10 o
 -23   7   1        3.69        6.53      7.18 o
 -21   7   1      641.34      433.94    337.98 o
 -19   7   1       33.63       30.14     12.91 o
 -17   7   1        0.00        2.36      6.50 o
 -15   7   1      256.94      230.05     21.46 o
 -13   7   1     2992.11     4073.20     82.54 o
 -11   7   1       31.73       69.46     26.20 o
  -9   7   1      227.09      304.65     32.11 o
  -7   7   1       59.39       81.20     27.74 o
  -5   7   1      272.36      220.92     25.27 o
  -3   7   1      251.68      382.71     30.11 o
  -1   7   1       76.08       86.68     23.32 o
   1   7   1        8.83       36.76     14.38 o
   3   7   1      133.17      211.07     36.76 o
   5   7   1      844.00     1166.33     85.83 o
   7   7   1       83.65      131.01     20.39 o
   9   7   1        1.82       18.04     20.61 o
  11   7   1       15.28      -14.88     15.62 o
  13   7   1      293.97      352.02     52.36 o
  15   7   1     1188.04     1449.86    108.27 o
  21   7   1       98.72       58.99     53.67 o
  23   7   1      157.70      163.77     22.11 o
  25   7   1       22.56       22.41     10.49 o
  27   7   1       10.25       12.19      9.54 o
  29   7   1        6.43       11.50      7.40 o
  31   7   1        0.07        4.90      5.95 o
 -30   8   1       20.30       42.05      8.09 o
 -28   8   1       21.24       34.92      9.47 o
 -26   8   1        0.27       -0.45      8.02 o
 -24   8   1        9.60       15.91      9.83 o
 -22   8   1        2.19        3.09      7.61 o
 -20   8   1       40.71       32.96     12.06 o
 -18   8   1       18.36       29.18     12.53 o
 -16   8   1      623.65      395.52    314.59 o
 -14   8   1      312.06      373.70     27.21 o
 -12   8   1      689.78      916.99     71.70 o
 -10   8   1       77.74       94.52     13.41 o
  -8   8   1       13.61       10.06      9.09 o
  -6   8   1       29.55       27.89     15.17 o
  -4   8   1      308.17      393.42     51.57 o
  -2   8   1       53.79       44.06     19.75 o
   0   8   1       10.87       -1.75     13.23 o
   2   8   1       52.67       21.96     19.71 o
   4   8   1       24.41       38.73     20.71 o
   6   8   1        8.25      -12.98     16.58 o
   8   8   1      819.00     1026.50     88.13 o
  10   8   1      481.76      618.69     31.67 o
  12   8   1        0.04       18.32      9.62 o
  14   8   1     1222.93     1774.56     65.40 o
  16   8   1        2.90        0.93      8.54 o
  18   8   1      215.24      150.57    122.43 o
  20   8   1       11.50       17.00     16.68 o
  22   8   1        0.00        1.69      6.59 o
  24   8   1       49.52       29.85     26.75 o
  26   8   1       20.75       23.45      9.89 o
  28   8   1       49.35       89.73     13.35 o
  30   8   1       34.30       48.65      8.07 o
 -29   9   1        0.28        0.87      4.40 o
 -27   9   1       20.62       49.78     10.13 o
 -25   9   1       36.27       57.81     11.89 o
 -23   9   1       48.59       65.64     13.70 o
 -21   9   1        0.84       10.88      9.25 o
 -19   9   1      388.20      305.88    133.68 o
 -17   9   1       39.08       50.30     13.81 o
 -15   9   1       72.81       70.34     53.03 o
 -13   9   1      405.07      422.77     33.27 o
 -11   9   1      328.30      517.43     35.51 o
  -9   9   1       17.46       24.01     19.85 o
  -7   9   1      270.23      210.84     88.01 o
  -5   9   1      177.82      179.87     26.86 o
  -3   9   1       87.70      107.85     12.71 o
  -1   9   1       15.54        8.94      8.01 o
   1   9   1        0.10       44.23     53.66 o
   5   9   1      501.72      711.18     76.40 o
   7   9   1     1517.98     2077.78     61.69 o
   9   9   1        1.56       26.24     16.35 o
  11   9   1       54.39       39.69     26.91 o
  13   9   1       55.33      104.40     17.55 o
  15   9   1       10.90       15.01     10.40 o
  17   9   1      246.27      195.60    159.62 o
  19   9   1      214.94      215.10     24.44 o
  21   9   1        0.80       -1.99      8.08 o
  23   9   1      101.48       90.00     75.56 o
  25   9   1       13.36       34.74      9.95 o
  27   9   1        4.46        9.65      7.28 o
 -26  10   1       28.55       40.66      8.64 o
 -24  10   1        2.71       -3.07      5.31 o
 -22  10   1        0.77        2.19      6.80 o
 -20  10   1        0.45        0.02      7.29 o
 -18  10   1      146.93      297.09     27.12 o
 -16  10   1      209.73      339.30     29.65 o
 -14  10   1      349.56      532.86     37.02 o
 -12  10   1       98.19      156.11     20.74 o
 -10  10   1      566.18      829.23     44.85 o
  -8  10   1       37.10       49.16     12.19 o
  -6  10   1       99.95      258.26    129.41 o
  -4  10   1      478.80      627.63    368.71 o
  -2  10   1      196.43      356.04    149.36 o
   6  10   1      222.91       92.04    135.90 o
   8  10   1      533.01      607.24    468.61 o
  10  10   1      174.47      279.66     25.94 o
  12  10   1       30.65       16.66      7.90 o
  14  10   1      202.17      290.04     26.97 o
  16  10   1        8.33       21.87     22.32 o
  18  10   1       12.46       15.60      9.20 o
  20  10   1        0.06        0.11      5.21 o
  22  10   1       18.22       15.83     15.02 o
  24  10   1       19.47       46.55     10.58 o
  26  10   1        6.25       11.31      5.99 o
 -23  11   1       19.69       36.28     16.22 o
 -21  11   1        2.21        5.59      5.22 o
 -19  11   1       17.88       38.75     10.23 o
 -17  11   1       17.86       21.41      8.51 o
 -15  11   1       86.85      103.79     16.24 o
 -13  11   1       76.81      131.44     18.59 o
 -11  11   1      139.91      276.89     26.07 o
  -9  11   1       44.76       31.23     10.62 o
  -7  11   1        0.02       -5.37      8.31 o
  -5  11   1      148.61      545.89    326.37 o
  -3  11   1        0.80      112.72     84.65 o
  -1  11   1        1.83     1476.86   1245.09 o
   1  11   1      210.00      166.46     94.91 o
   3  11   1      534.19     1081.62   1009.86 o
   9  11   1       18.59       40.23     38.16 o
  11  11   1        3.84       96.77     85.28 o
  13  11   1       15.68       14.06      7.53 o
  15  11   1        4.16        0.96      5.88 o
  17  11   1        4.83        3.89      6.18 o
  19  11   1        1.18       -0.27      5.07 o
  21  11   1        7.76        5.69      7.16 o
  23  11   1        1.35       -1.15      5.79 o
 -20  12   1        0.16       28.86     35.57 o
 -18  12   1        0.39       38.33     32.41 o
 -16  12   1        1.55       10.82     11.73 o
 -14  12   1        2.13        6.74      6.04 o
 -12  12   1       61.78      115.81     62.74 o
 -10  12   1       23.07      110.45     50.19 o
  -8  12   1       46.85       46.43     34.99 o
  -6  12   1       30.83       75.89     23.71 o
  -4  12   1       89.32      296.45     34.84 o
  -2  12   1       34.18        7.25      8.36 o
   0  12   1       22.88        1.32      7.87 o
   2  12   1        7.43      126.87    125.17 o
   4  12   1       11.54       10.54     12.40 o
   6  12   1        2.91       11.83     12.70 o
   8  12   1        6.15       25.52     13.13 o
  10  12   1        1.17       37.35     14.31 o
  12  12   1        0.05       36.96     47.18 o
  14  12   1        1.65        4.22      9.74 o
  16  12   1        6.50       20.88      6.53 o
  18  12   1        0.04       19.13     27.63 o
  20  12   1       11.85       26.24      5.35 o
 -17  13   1        8.33        0.00      7.32 o
 -15  13   1        1.22       14.90     20.72 o
 -13  13   1        5.41       26.73      7.26 o
 -11  13   1        0.06       35.64     43.52 o
  -9  13   1       49.46       49.36     14.96 o
  -7  13   1        0.03      160.67     22.89 o
  -5  13   1        2.52       84.11     18.15 o
  -3  13   1       22.36      132.90     23.23 o
  -1  13   1        4.03       22.05     24.88 o
   1  13   1       16.87       13.23      9.50 o
   3  13   1       11.31       25.14     13.69 o
   5  13   1        6.57        3.50     12.06 o
   7  13   1       29.25        7.74     11.72 o
   9  13   1        6.68       29.63     12.72 o
  11  13   1        9.60       42.80     14.27 o
  13  13   1        0.01       31.56     14.38 o
  15  13   1        3.60       49.29     13.68 o
  17  13   1        2.13       -8.81      8.81 o
 -12  14   1        1.48       72.26     13.59 o
 -10  14   1        1.00       33.33     11.43 o
  -8  14   1        2.25       39.29     12.14 o
  -6  14   1       19.34      -10.54     10.54 o
  -4  14   1       52.37      115.59     19.30 o
  -2  14   1       19.37        1.57      8.73 o
   0  14   1        6.47       44.48     17.48 o
   2  14   1        6.69       13.49     12.39 o
   4  14   1       38.02       -4.98     12.20 o
   6  14   1        2.74       15.99     13.27 o
   8  14   1        0.00       10.57     11.97 o
  10  14   1       12.96        6.24     10.09 o
  12  14   1        2.68       18.96     11.51 o
 -34   0   2        0.77       -4.30      6.98 o
 -32   0   2        4.77       -1.52      7.93 o
 -30   0   2        2.50        6.82      8.83 o
 -28   0   2      680.25      585.32     39.73 o
 -26   0   2     1151.88      945.67     50.04 o
 -24   0   2     1600.53     1306.06     56.94 o
 -22   0   2       81.52       90.96     16.19 o
 -20   0   2      290.68      215.15     39.04 o
 -18   0   2     4043.70     3904.85    159.47 o
 -16   0   2    13649.28    14294.16    267.43 o
 -14   0   2    14251.24    14334.59    245.83 o
 -12   0   2    14329.27    14131.61    225.55 o
 -10   0   2      224.16      172.90     23.76 o
  -8   0   2    22340.04    20659.81    221.03 o
  -6   0   2     1731.47     2204.24     60.79 o
  -4   0   2     1687.02     1926.08     47.92 o
  -2   0   2    14948.17    15988.61    125.39 o
   0   0   2        0.38      108.04     10.72 o
   2   0   2    12854.47     8949.66    108.03 o
   4   0   2     4008.02     3169.03     73.25 o
   6   0   2    13436.22    14286.35    178.73 o
   8   0   2     6116.12     5376.29    121.03 o
  10   0   2    14724.31    12722.15    205.89 o
  12   0   2       79.46      114.40     22.27 o
  14   0   2     2576.80     2629.80    110.44 o
  16   0   2     6441.23     6095.54    179.76 o
  18   0   2     3156.06     2813.65    130.69 o
  20   0   2       54.16       66.90     23.33 o
  22   0   2      702.99      647.19     32.25 o
  24   0   2        0.16       -2.05      7.88 o
  26   0   2      120.94       86.53     15.49 o
  28   0   2      880.73      713.72     42.65 o
  30   0   2        2.17        5.37      5.47 o
  32   0   2       82.35       96.49     14.90 o
  34   0   2        9.19        8.38      7.05 o
 -35   1   2        0.61        3.95      3.97 o
 -33   1   2        0.17       -0.26      4.89 o
 -31   1   2        0.44       -1.22      5.57 o
 -29   1   2       82.37       69.01     11.00 o
 -27   1   2      169.22      170.79     15.74 o
 -25   1   2      462.78      443.49     24.36 o
 -23   1   2     1280.42     1120.84     45.43 o
 -21   1   2       48.19       44.22      7.19 o
 -19   1   2      165.45      146.35     30.19 o
 -17   1   2       64.09       42.60     12.26 o
 -15   1   2      502.62      468.22     25.18 o
 -13   1   2      792.97      956.95     43.16 o
 -11   1   2      718.38      928.01     38.57 o
  -9   1   2     1274.96     1338.38     41.04 o
  -7   1   2      595.01      776.44     31.94 o
  -5   1   2     1630.32     1881.40     86.21 o
  -3   1   2     3844.93     3188.91     99.30 o
  -1   1   2      304.26      449.20     17.64 o
   1   1   2    10240.26     8336.46    133.11 o
   3   1   2    15013.18    12280.64    105.97 o
   5   1   2      274.09      370.16     36.63 o
   7   1   2    21631.39    19661.47    132.02 o
   9   1   2      187.89      123.00     30.29 o
  11   1   2     3880.83     3835.07    145.67 o
  13   1   2     5522.92     5324.78    107.25 o
  15   1   2      687.19      537.19     37.04 o
  17   1   2      525.66      496.16     37.61 o
  19   1   2       83.95       70.50     16.22 o
  21   1   2     3064.37     2971.85     68.52 o
  23   1   2      325.63      357.91     19.80 o
  25   1   2     1062.24      975.30     33.12 o
  27   1   2       41.57       43.33      7.05 o
  29   1   2      486.04      421.99     15.47 o
  31   1   2        3.36        1.32      5.25 o
  33   1   2       92.86       86.37      9.53 o
  35   1   2        0.28        1.85      3.76 o
 -34   2   2        0.11        2.62      4.32 o
 -32   2   2        7.78       17.63      6.26 o
 -30   2   2        0.44       -4.14      6.14 o
 -28   2   2      244.57      224.43     17.55 o
 -26   2   2      279.56      267.38     19.53 o
 -24   2   2        1.46        7.30      6.73 o
 -22   2   2      320.76      323.94     17.40 o
 -20   2   2       72.75       48.40     10.71 o
 -18   2   2       39.82       31.88     20.64 o
 -16   2   2      127.84       99.09     26.58 o
 -14   2   2     1277.58     1176.94     78.71 o
 -12   2   2     2365.59     2095.84     41.79 o
 -10   2   2     1008.64      696.25     20.72 o
  -8   2   2       15.21        7.12      2.57 o
  -6   2   2     4639.18     4586.55     53.52 o
  -4   2   2      765.66      800.27     40.76 o
  -2   2   2   102867.22   115857.77   1410.46 o
   0   2   2    19143.27    17022.70    243.70 o
   2   2   2    23664.24    23668.12    204.03 o
   4   2   2      292.24      294.17     17.42 o
   6   2   2     1837.92     1737.18     45.50 o
   8   2   2     3806.94     3406.11     58.38 o
  10   2   2     1062.76      861.29     44.97 o
  12   2   2     1313.39     1454.75     54.61 o
  14   2   2     2402.32     2083.96     70.30 o
  16   2   2       53.84       44.35     12.72 o
  18   2   2     1276.08     1273.24     61.27 o
  20   2   2     1085.33     1173.28     70.19 o
  22   2   2     4859.74     4780.98    124.57 o
  24   2   2      276.24      210.03     11.22 o
  26   2   2        0.32        2.09      4.31 o
  28   2   2        4.68        9.77      5.22 o
  30   2   2        0.16        0.04      5.34 o
  32   2   2        2.30        6.40      5.55 o
  34   2   2       16.67       24.21      4.39 o
 -35   3   2        4.69        1.41      4.92 o
 -33   3   2        0.15        4.19      4.52 o
 -31   3   2        1.60       -0.13      4.12 o
 -29   3   2       70.63       68.38      8.28 o
 -27   3   2       29.57       25.86      7.71 o
 -25   3   2       31.48       27.45      8.63 o
 -23   3   2      461.85      456.97     20.97 o
 -21   3   2        8.16       10.94      6.09 o
 -19   3   2      210.35      197.88     41.58 o
 -17   3   2       35.22       25.66     17.76 o
 -15   3   2      467.45      477.97     55.02 o
 -13   3   2     1646.58     1408.24     88.75 o
 -11   3   2     3624.00     3274.23    123.96 o
  -9   3   2     3329.82     3272.29    113.12 o
  -7   3   2    11188.00     9680.93    179.22 o
  -5   3   2      313.83      269.62     27.86 o
  -3   3   2     9730.45     9422.62     54.58 o
  -1   3   2      922.78      938.75     38.90 o
   1   3   2     9839.63     9370.97    105.86 o
   3   3   2     5595.67     4993.97     71.42 o
   5   3   2     7476.67     7305.29    285.55 o
   7   3   2     1508.85     1149.26     34.39 o
   9   3   2     2817.49     2920.24     62.93 o
  11   3   2    17531.76    17739.14    326.93 o
  13   3   2        2.50       30.59     12.13 o
  15   3   2     8391.93     9344.62    153.24 o
  17   3   2     1261.50     1123.56     91.19 o
  19   3   2     3425.27     3265.92    196.32 o
  21   3   2     2973.62     2960.29     78.99 o
  23   3   2     1231.34     1187.43     30.47 o
  25   3   2      121.38      113.95     12.82 o
  27   3   2        3.47        3.66      7.99 o
  29   3   2      107.10       84.95     10.87 o
  31   3   2        4.25        5.97      5.37 o
  33   3   2       42.58       39.20      5.13 o
 -34   4   2        1.85       -2.28      5.02 o
 -32   4   2        1.17        2.76      4.21 o
 -30   4   2       10.63        5.78      5.08 o
 -28   4   2       70.95       66.25      8.04 o
 -26   4   2      143.18      108.24     12.64 o
 -24   4   2       49.72       38.16      8.77 o
 -22   4   2       65.75       41.62     11.82 o
 -20   4   2      988.98     1025.82     43.23 o
 -18   4   2     1379.85     1367.55    104.47 o
 -16   4   2     1054.99     1161.60     91.28 o
 -14   4   2     1884.54     2313.17    121.90 o
 -12   4   2     6688.38     6878.21    197.67 o
 -10   4   2     4131.02     4407.51    147.54 o
  -8   4   2     5181.28     4964.68    143.92 o
  -6   4   2     5790.99     5779.09     99.51 o
  -4   4   2    13468.12    14265.83    106.25 o
  -2   4   2      190.22      211.82     23.92 o
   0   4   2     6175.56     4883.14     61.52 o
   2   4   2     2945.98     2535.77     43.17 o
   4   4   2       11.66        3.03      4.72 o
   6   4   2     1162.98     1356.95     50.35 o
   8   4   2     2029.10     2191.70     51.40 o
  10   4   2     2196.09     2500.25     71.80 o
  12   4   2        7.02        2.09      5.54 o
  14   4   2     3119.19     3096.15    141.94 o
  16   4   2     2525.32     2502.76    138.94 o
  18   4   2      334.90      284.62     16.62 o
  20   4   2     2076.56     2017.98     36.75 o
  22   4   2      581.24      521.85     20.50 o
  24   4   2       87.62      107.95     18.01 o
  26   4   2       15.63        7.79      8.69 o
  28   4   2       32.95       37.41      7.90 o
  30   4   2       47.67       77.61      9.76 o
  32   4   2       15.84       29.74      4.99 o
 -33   5   2       26.68       15.36      5.97 o
 -31   5   2        0.55        3.02      4.64 o
 -29   5   2        0.03        1.12      5.51 o
 -27   5   2        1.38        2.51      5.64 o
 -25   5   2       44.83       41.42      9.31 o
 -23   5   2        9.65        8.07      9.58 o
 -21   5   2      509.53      573.12     33.72 o
 -19   5   2      105.84      156.63     17.68 o
 -17   5   2      206.58      127.76     34.69 o
 -15   5   2      213.53      211.43     41.05 o
 -13   5   2      799.51     1031.99     85.36 o
 -11   5   2     1370.77     1580.83     97.59 o
  -9   5   2    14003.54    15710.05    288.57 o
  -7   5   2       71.96       75.83     14.86 o
  -5   5   2     2599.99     2881.64     74.25 o
  -3   5   2     5928.17     6157.73    102.23 o
  -1   5   2     4384.46     4101.43     78.11 o
   1   5   2     8568.86     8870.66    115.64 o
   3   5   2       12.86        4.91      4.57 o
   5   5   2     9500.44     9873.26    144.40 o
   7   5   2     5378.47     6439.64    121.43 o
   9   5   2      366.00      344.88     30.39 o
  11   5   2     4011.92     4141.74    161.67 o
  13   5   2     1941.82     2016.31    115.22 o
  15   5   2        1.63       -2.73     14.37 o
  17   5   2       31.09       41.29      7.85 o
  19   5   2      326.50      344.12     15.57 o
  21   5   2       18.78       18.70      9.96 o
  23   5   2      485.34      501.50     34.24 o
  25   5   2       75.75       60.29     13.08 o
  27   5   2       23.09       27.11      7.17 o
  29   5   2        9.94       29.48      6.79 o
  31   5   2        8.20       18.50      5.31 o
  33   5   2        0.43       -1.18      4.72 o
 -32   6   2        2.62        5.46      3.42 o
 -30   6   2        0.07        3.96      4.56 o
 -28   6   2       77.73       81.62     12.00 o
 -26   6   2      131.54      164.71     14.85 o
 -24   6   2        5.16        5.01      5.80 o
 -22   6   2     1001.38     1119.23     38.21 o
 -20   6   2        0.29        8.85      6.03 o
 -18   6   2     3275.35     3519.80     60.02 o
 -16   6   2       87.16       76.91     19.46 o
 -14   6   2       81.57      100.42     31.58 o
 -12   6   2      813.83      806.61     77.29 o
 -10   6   2     2570.29     2732.86    131.80 o
  -8   6   2     1815.48     2152.40    110.05 o
  -6   6   2     1920.46     2098.51     70.68 o
  -4   6   2     4290.95     5462.92    107.89 o
  -2   6   2       50.40       73.75     12.98 o
   0   6   2     1442.91     1739.08     45.78 o
   2   6   2     1532.11     1778.86     53.49 o
   4   6   2      122.63      121.89     13.34 o
   6   6   2     3169.06     4042.68    123.02 o
   8   6   2     3216.64     3454.27     97.51 o
  10   6   2       37.80       43.01     13.38 o
  12   6   2      511.87      603.38     63.33 o
  14   6   2      640.32      757.39     76.04 o
  16   6   2       38.52       35.08     10.69 o
  18   6   2     1730.49     2340.69    148.52 o
  28   6   2       26.22       34.17     10.99 o
  30   6   2       18.59       26.09      8.58 o
  32   6   2        4.37        8.61      5.60 o
 -31   7   2      202.51      333.26     19.33 o
 -29   7   2       16.11       16.38      4.96 o
 -27   7   2       46.94       36.38      7.20 o
 -25   7   2       30.44       12.30      5.87 o
 -23   7   2      252.32      235.78     17.20 o
 -21   7   2      253.68      325.24     20.60 o
 -19   7   2      980.19      755.97    658.09 o
 -17   7   2     2491.15     2810.53    176.25 o
 -15   7   2       13.89       10.33      6.93 o
 -13   7   2       45.05       69.59     12.37 o
 -11   7   2      199.21      257.00     45.10 o
  -9   7   2     2020.20     2577.45    131.29 o
  -7   7   2       65.16       78.51     16.41 o
  -5   7   2       49.74       79.68     15.77 o
  -3   7   2     3126.94     4494.16    138.78 o
  -1   7   2      688.74      937.53     48.24 o
   1   7   2      762.81     1147.29     50.88 o
   3   7   2      310.05      454.97     60.22 o
   5   7   2       34.84       27.00     17.44 o
   7   7   2      759.88      912.83     80.01 o
   9   7   2      721.06      997.32     56.80 o
  11   7   2      110.10       87.22     19.21 o
  13   7   2      230.52        6.08     13.44 o
  15   7   2       76.88       29.37     37.21 o
  17   7   2      342.63      452.86     66.59 o
  23   7   2       19.84       16.07     18.98 o
  25   7   2        4.20        0.28      7.94 o
  27   7   2       42.45       97.95     16.18 o
  29   7   2        4.60        8.85      7.19 o
  31   7   2       31.72       41.42      8.23 o
 -30   8   2        1.58        9.75      5.49 o
 -28   8   2       24.60       29.48      8.76 o
 -26   8   2        2.71        2.54      7.19 o
 -24   8   2       91.95      118.48     18.23 o
 -22   8   2       47.94       61.31     14.44 o
 -20   8   2      488.72      364.92    302.64 o
 -18   8   2        6.92        4.12      8.02 o
 -16   8   2      363.17      211.57    167.34 o
 -14   8   2      396.44      463.81     60.42 o
 -12   8   2       56.62       44.23     11.52 o
 -10   8   2       63.99       61.64     17.91 o
  -8   8   2       62.13       86.56     12.65 o
  -6   8   2       37.48       54.25     18.37 o
  -4   8   2      260.31      428.53     50.49 o
  -2   8   2      915.46     1475.63     65.96 o
   0   8   2      249.10      359.49     45.55 o
   2   8   2      160.81      287.31     45.81 o
   4   8   2      479.55      640.75     69.61 o
   6   8   2      380.69      415.13     57.42 o
   8   8   2      325.65      468.36     62.40 o
  10   8   2       14.14        8.67     14.92 o
  12   8   2       69.23       86.66     14.91 o
  14   8   2      361.33      418.09     31.62 o
  16   8   2        1.13       -1.89      8.29 o
  18   8   2      417.71      501.93     37.14 o
  20   8   2       39.02       42.54     31.93 o
  22   8   2        2.22        8.02      9.42 o
  24   8   2        1.10       -1.52      7.89 o
  26   8   2        5.15        4.18      6.84 o
  28   8   2       25.16       62.28     11.22 o
  30   8   2        1.30       -1.31      4.86 o
 -27   9   2       28.99       49.02      9.94 o
 -25   9   2       17.31       21.01      9.71 o
 -23   9   2       29.22       39.27     11.19 o
 -21   9   2      177.30      229.77     25.12 o
 -19   9   2      118.42      149.59     21.00 o
 -17   9   2        5.69        4.90      8.31 o
 -15   9   2        4.20        2.41      7.39 o
 -13   9   2      321.09      249.26    206.55 o
 -11   9   2        0.02       -0.37      6.93 o
  -9   9   2      268.09      320.69     27.85 o
  -7   9   2        0.85        0.99      6.38 o
  -5   9   2       16.32        9.39      6.75 o
  -3   9   2       42.70       29.80     10.70 o
  -1   9   2       72.31      109.49     29.00 o
   1   9   2      625.33      236.10    415.61 o
   3   9   2        6.55       22.71     16.39 o
   5   9   2      371.54      541.21     68.37 o
   7   9   2      277.43      429.80     61.65 o
   9   9   2       13.85       13.55      6.65 o
  11   9   2      112.60      187.73     24.24 o
  13   9   2        0.01        7.29      7.85 o
  15   9   2       92.61       91.00     71.57 o
  17   9   2        0.49        3.44      6.73 o
  19   9   2       67.77       93.28     16.75 o
  21   9   2       21.49       22.50     31.19 o
  23   9   2      110.21      117.50     85.57 o
  25   9   2        8.14       12.77      7.82 o
  27   9   2        0.01        0.28      5.56 o
 -26  10   2        2.55        3.47      5.65 o
 -24  10   2        4.15       -5.55      6.91 o
 -22  10   2       65.23       77.40     13.97 o
 -20  10   2        4.60       12.40     10.15 o
 -18  10   2       59.63       76.84     15.69 o
 -16  10   2       94.68      132.55     19.52 o
 -14  10   2       25.60       42.40     12.60 o
 -12  10   2       55.22       53.09     12.26 o
 -10  10   2      700.82      999.14     49.81 o
  -8  10   2       15.93       10.35      9.12 o
  -6  10   2     1593.05     1886.63   1203.48 o
  -4  10   2      179.61      221.14     18.29 o
  -2  10   2      418.54      639.05     32.95 o
   0  10   2        0.74       48.35     25.48 o
   2  10   2      146.44      110.49     85.20 o
   4  10   2        1.50      532.20    387.50 o
   6  10   2       22.22      309.26     33.80 o
   8  10   2       77.22       42.44     16.13 o
  10  10   2       10.94       10.12      9.41 o
  12  10   2      250.38      261.93    199.85 o
  14  10   2       37.62        3.65      7.88 o
  16  10   2       19.54       58.60     45.89 o
  18  10   2        0.03        0.94      5.81 o
  20  10   2       11.50        0.49      5.39 o
  22  10   2        8.99       26.36      8.93 o
  24  10   2       24.22       45.04      9.62 o
  26  10   2        1.07       -0.87      4.96 o
 -23  11   2        2.07        6.51      6.06 o
 -21  11   2       25.21       44.21     10.36 o
 -19  11   2       33.29       47.54     11.66 o
 -17  11   2        5.85       15.77      8.75 o
 -15  11   2       10.30       16.24      8.46 o
 -13  11   2       85.62      165.09     20.62 o
 -11  11   2       48.20       59.78     13.37 o
  -9  11   2      164.97      327.23     28.60 o
  -7  11   2      126.17      327.93    210.00 o
  -5  11   2      377.28      510.79    367.51 o
  -3  11   2       58.88      220.87     58.15 o
   1  11   2       11.90      198.05     80.89 o
   3  11   2      889.96      467.37     41.78 o
   5  11   2      155.01      292.42     33.63 o
   7  11   2      497.04      194.27     28.27 o
   9  11   2        0.20       37.92     39.30 o
  11  11   2       89.07      105.09     77.71 o
  13  11   2        7.88        5.60      7.02 o
  15  11   2        0.11       -0.52      4.93 o
  17  11   2        2.01        2.97      5.54 o
  19  11   2        0.35       49.96     54.43 o
  21  11   2        0.76       33.95     36.67 o
  23  11   2       10.99       12.99      6.00 o
 -20  12   2        0.14        4.96      5.36 o
 -18  12   2        5.06       12.86      5.95 o
 -16  12   2        5.21        6.78      6.45 o
 -14  12   2       29.48       63.60     12.17 o
 -12  12   2       30.70       50.39     11.96 o
 -10  12   2      193.48      386.33     28.77 o
  -8  12   2        3.62       53.43     39.89 o
  -6  12   2       17.92       52.82     24.79 o
  -4  12   2      106.78      341.06     84.87 o
  -2  12   2        1.04      189.18     43.89 o
   0  12   2        0.16      156.04    117.02 o
   2  12   2       85.71       40.32     18.03 o
   4  12   2        2.54        5.86     12.47 o
   6  12   2        6.30       -1.67      9.61 o
   8  12   2       13.22       13.24     12.16 o
  10  12   2       26.83       -2.06      9.88 o
  12  12   2       38.53       17.66     12.13 o
  14  12   2        9.23        8.62     10.07 o
  16  12   2       12.86       21.07      6.20 o
  18  12   2       26.39       44.87      6.90 o
 -17  13   2        0.66       11.86     10.27 o
 -15  13   2        5.41       26.97     12.72 o
 -13  13   2       10.28       40.73     12.89 o
 -11  13   2        3.64        4.00      4.97 o
  -9  13   2        0.01       71.85     93.23 o
  -7  13   2        0.00        2.83      9.41 o
  -5  13   2        8.77        5.98      8.47 o
  -3  13   2       38.86      102.28     15.76 o
  -1  13   2       29.70        8.14      8.60 o
   1  13   2       10.60       -7.67     14.46 o
   3  13   2       11.52        1.65     12.52 o
   5  13   2        1.84        4.66     11.72 o
   7  13   2       17.99        3.41     11.41 o
   9  13   2       32.76        8.21     10.11 o
  11  13   2       30.72       -6.54     10.49 o
  13  13   2       21.94       13.61     11.88 o
  15  13   2       13.12        8.16      9.15 o
 -12  14   2        0.01        5.85      7.91 o
 -10  14   2       24.19       17.30      9.33 o
  -8  14   2        0.66       39.23     11.72 o
  -6  14   2        5.20      133.08     18.11 o
  -4  14   2       14.17      187.01     22.41 o
  -2  14   2        3.68       56.69     14.40 o
   0  14   2       28.36        2.38     13.80 o
   2  14   2        1.50        8.32     14.27 o
   4  14   2        0.05       -1.29     12.18 o
   6  14   2       10.48       -0.27     11.91 o
   8  14   2        1.36      -10.62     12.23 o
  10  14   2        0.49       10.31     12.39 o
  12  14   2        2.35       18.87     11.27 o
 -35   1   3       10.71       28.90      5.53 o
 -33   1   3       27.88       14.41      6.06 o
 -31   1   3       13.73       13.04      5.96 o
 -29   1   3      230.44      197.03     16.90 o
 -27   1   3      119.27       79.16     11.58 o
 -25   1   3     1804.25     1408.25     42.84 o
 -23   1   3       59.59       42.11     10.74 o
 -21   1   3        8.63       25.51      6.40 o
 -19   1   3      302.77      316.79     31.13 o
 -17   1   3     4246.83     4403.29    107.66 o
 -15   1   3     5141.91     5833.18    115.70 o
 -13   1   3     2981.31     3165.88    140.68 o
 -11   1   3     1103.84     1049.19     41.63 o
  -9   1   3      933.57      908.76     34.46 o
  -7   1   3      147.77       72.35      9.30 o
  -5   1   3    43224.37    45327.15    187.22 o
  -3   1   3   118547.18   124758.76    706.36 o
  -1   1   3     8139.47     8376.79     76.88 o
   1   1   3   162366.70   177183.02   5124.18 o
   3   1   3    14934.74    13954.13    114.99 o
   5   1   3      212.37      258.87     14.49 o
   7   1   3      516.94      380.44     19.29 o
   9   1   3     9808.66     8488.52    122.30 o
  11   1   3    10724.10     9690.98    160.01 o
  13   1   3     3203.51     3138.89     86.80 o
  15   1   3     9577.93     9237.48    159.15 o
  17   1   3     1776.37     1556.49     69.59 o
  19   1   3       59.08       47.42     14.37 o
  21   1   3       11.94        5.55      7.25 o
  23   1   3      153.73      114.54     14.50 o
  25   1   3      121.00      108.86     11.91 o
  27   1   3        0.31        2.32      4.52 o
  29   1   3       73.20       55.27      6.33 o
  31   1   3        9.73        2.86      4.22 o
  33   1   3       12.64       12.74      5.82 o
  35   1   3       22.37       45.66      5.53 o
 -34   2   3       18.86       22.21      5.53 o
 -32   2   3        2.52        4.22      6.68 o
 -30   2   3      143.27      103.41     12.10 o
 -28   2   3       96.92       80.52     11.80 o
 -26   2   3       24.91       26.54      7.99 o
 -24   2   3      267.82      214.86     21.08 o
 -22   2   3       30.76       30.29      7.22 o
 -20   2   3      386.31      418.33     27.15 o
 -18   2   3      463.41      358.98     50.77 o
 -16   2   3     3093.14     2880.64    132.81 o
 -14   2   3     2910.03     2688.50    131.87 o
 -12   2   3      464.68      382.98     25.42 o
 -10   2   3      746.98      696.52     27.40 o
  -8   2   3     4769.01     4537.47    132.12 o
  -6   2   3      615.73      393.14     17.02 o
  -4   2   3    93471.01   100526.36    656.32 o
  -2   2   3    17506.95    15051.89    265.59 o
   0   2   3    12886.17    11719.01    128.32 o
   2   2   3    44918.77    44907.59    396.00 o
   4   2   3    21641.30    20456.79    160.80 o
   6   2   3     1868.19     1540.32     38.88 o
   8   2   3      468.32      464.98     23.36 o
  10   2   3     8109.76     7615.41    122.87 o
  12   2   3     1341.15     1280.75     54.09 o
  14   2   3     7167.97     7256.95    137.39 o
  16   2   3     2565.20     2553.94     86.12 o
  18   2   3     1360.57     1410.78     94.36 o
  20   2   3     1563.99     1491.62     53.10 o
  22   2   3        2.38        1.37      6.31 o
  24   2   3      491.45      421.48     22.15 o
  26   2   3      104.07       86.11      7.74 o
  28   2   3       24.22       22.04      5.71 o
  30   2   3        0.18        3.51      5.28 o
  32   2   3       27.06       14.23      5.82 o
  34   2   3       21.74       28.35      5.32 o
 -35   3   3        8.83        8.19      5.10 o
 -33   3   3        4.17        6.48      4.58 o
 -31   3   3        0.10        2.89      5.31 o
 -29   3   3       48.34       38.37      6.66 o
 -27   3   3        4.98        4.72      5.16 o
 -25   3   3      368.35      413.38     34.94 o
 -23   3   3       28.68       32.54      8.08 o
 -21   3   3      585.36      580.76     31.74 o
 -19   3   3        5.87       14.21      7.77 o
 -17   3   3      357.28      370.55     52.37 o
 -15   3   3      742.03      793.97     72.92 o
 -13   3   3     1243.35     1209.06     82.76 o
 -11   3   3       31.16       11.28     10.06 o
  -9   3   3     2454.73     3004.12    109.51 o
  -7   3   3      250.88      165.52     25.34 o
  -5   3   3     5453.72     4497.01    115.84 o
  -3   3   3     2938.90     3437.56     46.52 o
  -1   3   3     7064.21     6309.43     67.35 o
   1   3   3    12893.19    11977.79     88.56 o
   3   3   3     2629.75     2437.21     57.01 o
   5   3   3     4504.26     3896.69     77.63 o
   7   3   3       20.39       29.87     19.98 o
   9   3   3     6632.08     6647.86    122.79 o
  11   3   3      892.78      895.58     45.09 o
  13   3   3     5371.59     5247.53    114.73 o
  15   3   3       75.92      114.47     25.15 o
  17   3   3     2837.92     2744.36    144.37 o
  19   3   3      583.47      627.19     24.21 o
  21   3   3     3708.86     3494.16     76.61 o
  23   3   3      200.82      174.75     12.73 o
  25   3   3      274.36      276.80     15.29 o
  27   3   3      235.46      211.20     12.71 o
  29   3   3        4.43       12.68      6.12 o
  31   3   3      138.55      148.21     12.30 o
  33   3   3       12.74        5.09      3.26 o
 -34   4   3        7.16       11.54      5.79 o
 -32   4   3        0.01       -0.28      6.59 o
 -30   4   3        2.03       13.04      6.24 o
 -28   4   3       77.14      100.53     11.77 o
 -26   4   3     1509.87     1496.76     67.87 o
 -24   4   3      605.20      554.20     27.19 o
 -22   4   3     2011.64     2048.25     64.08 o
 -20   4   3       73.64       67.74     12.82 o
 -18   4   3      706.04      623.54     70.78 o
 -16   4   3       12.00       -5.19     16.12 o
 -14   4   3      410.61      381.64     51.42 o
 -12   4   3      508.30      567.33     58.13 o
 -10   4   3     5065.27     5155.74    160.89 o
  -8   4   3     8538.50     8546.31    194.06 o
  -6   4   3    10496.79    10497.52    199.14 o
  -4   4   3      820.98      860.49     53.74 o
  -2   4   3     5371.66     6225.54    130.54 o
   0   4   3      411.06      571.59     18.65 o
   2   4   3       88.21       71.56     11.32 o
   4   4   3     6148.47     5624.37    147.94 o
   6   4   3      727.86      766.93     59.11 o
   8   4   3      688.88      913.54     43.76 o
  10   4   3        0.02        6.33      7.90 o
  12   4   3      305.95      261.42     25.89 o
  14   4   3     2437.57     2305.70    128.14 o
  16   4   3       42.52       79.66     28.20 o
  18   4   3       25.96       74.31     13.73 o
  20   4   3     2963.18     3055.72     45.62 o
  22   4   3     1274.98     1063.19     29.13 o
  24   4   3     1234.99     1067.81     29.49 o
  26   4   3       17.47       14.11      9.92 o
  28   4   3      142.74      155.27     19.00 o
  30   4   3       10.36       13.00      5.59 o
  32   4   3        1.28        1.06      3.33 o
 -33   5   3        0.08       -0.45      5.01 o
 -31   5   3       71.50       96.15      9.32 o
 -29   5   3        8.16        8.36      5.81 o
 -27   5   3      149.35      164.95     14.81 o
 -25   5   3        0.11        9.62      7.33 o
 -23   5   3     1711.23     1771.43     48.12 o
 -21   5   3      192.25      198.59     15.85 o
 -19   5   3      825.22      768.18     28.66 o
 -17   5   3       48.94       33.96      7.39 o
 -15   5   3     1502.75     1484.65    107.92 o
 -13   5   3       72.14       87.10     28.26 o
 -11   5   3      283.60      383.66     49.73 o
  -9   5   3     3035.45     3066.54    127.71 o
  -7   5   3     1115.44     1181.38     75.13 o
  -5   5   3      455.03      558.66     32.79 o
  -3   5   3      181.83      205.08     19.32 o
  -1   5   3     1742.82     1642.42     50.04 o
   1   5   3     1918.93     1548.62     52.08 o
   3   5   3      307.43      310.01     23.15 o
   5   5   3       27.51       43.07     10.58 o
   7   5   3     4783.76     5257.94    169.72 o
   9   5   3      621.16      619.27     60.81 o
  11   5   3       31.84        4.16     12.27 o
  13   5   3      108.84       97.45     28.19 o
  15   5   3        2.67       10.64     12.17 o
  17   5   3      118.08      103.56     10.86 o
  19   5   3      759.56      762.41     28.32 o
  21   5   3      275.29      282.75     15.27 o
  23   5   3      373.92      252.55    196.26 o
  25   5   3      187.97      196.92     21.29 o
  27   5   3      384.72      464.96     30.42 o
  29   5   3       42.30       49.33      7.42 o
  31   5   3        6.79        6.23      4.21 o
 -32   6   3        0.16        0.41      4.73 o
 -30   6   3       12.69       18.86      5.57 o
 -28   6   3      112.14      100.84     10.89 o
 -26   6   3        0.25        1.37      5.65 o
 -24   6   3      232.40      256.64     18.70 o
 -22   6   3      105.91       67.90     11.12 o
 -20   6   3      107.90      106.87     12.86 o
 -18   6   3      917.69      993.96     32.53 o
 -16   6   3      942.16      836.36     28.75 o
 -14   6   3      133.97      236.41     45.63 o
 -12   6   3     1755.88     1850.92    116.49 o
 -10   6   3     4398.12     5186.48    183.66 o
  -8   6   3        1.06       14.81     14.89 o
  -6   6   3     2524.50     3033.71    124.01 o
  -4   6   3     8218.35     9960.41    145.61 o
  -2   6   3      293.23      423.40     29.00 o
   0   6   3     4923.17     6202.58    111.18 o
   2   6   3       84.31      121.56     12.50 o
   4   6   3      199.32      240.76     23.21 o
   6   6   3     3043.13     3309.48    143.07 o
   8   6   3     1609.07     1762.38    107.21 o
  10   6   3     1750.97     1894.53    114.24 o
  12   6   3      420.19      457.02     42.27 o
  14   6   3      171.61      207.66     24.67 o
  16   6   3     1404.79     1517.47     52.44 o
  18   6   3      711.92      700.35     42.63 o
  26   6   3        1.50        0.41     10.94 o
  28   6   3        0.04        5.62      7.74 o
  30   6   3       15.16       25.44      8.97 o
  32   6   3       34.15       59.90      8.66 o
 -31   7   3        0.03        1.39      5.00 o
 -29   7   3       14.00        3.78      4.19 o
 -27   7   3        4.76       -2.15      5.10 o
 -25   7   3        4.88       11.00      6.26 o
 -23   7   3      426.41      576.43     26.64 o
 -21   7   3        0.09       20.06      7.57 o
 -19   7   3       36.33       60.08     15.91 o
 -17   7   3       33.46       45.10     12.01 o
 -15   7   3     1565.26     1787.59     58.04 o
 -13   7   3     1460.05     1487.45     51.19 o
 -11   7   3     2043.02     2508.66    138.46 o
  -9   7   3      655.56      986.78     82.96 o
  -7   7   3      202.15      153.23     31.83 o
  -5   7   3     2513.94     3392.80     93.60 o
  -3   7   3      447.05      620.55     38.55 o
  -1   7   3       54.92       89.71     16.23 o
   1   7   3     3842.53     4796.24    154.00 o
   3   7   3     1682.74     2193.30    243.71 o
   5   7   3     2782.85     3396.69    154.71 o
   7   7   3       63.69       63.10     23.42 o
   9   7   3      794.04      959.61     85.28 o
  11   7   3        2.27        4.43      5.81 o
  13   7   3        8.19       23.30      9.28 o
  15   7   3      320.39      472.99     65.54 o
  17   7   3       14.66        5.93     17.13 o
  25   7   3       80.84       62.58     56.46 o
  27   7   3        9.78       10.19      7.78 o
  29   7   3        4.10       -0.59      6.29 o
  31   7   3        4.38        1.13      4.74 o
 -30   8   3       51.73       68.09      8.78 o
 -28   8   3        5.15        8.90      6.71 o
 -26   8   3        2.75        8.60      8.18 o
 -24   8   3        0.56        6.77      7.97 o
 -22   8   3      108.41      131.88     19.90 o
 -20   8   3       35.90       30.26     12.32 o
 -18   8   3        9.75        7.71      9.90 o
 -16   8   3     1727.25     1173.05   1034.56 o
 -14   8   3       34.94       25.67     15.03 o
 -12   8   3     2551.82     2990.62    149.66 o
 -10   8   3      266.71      215.82    118.94 o
  -8   8   3       75.87      157.54     22.72 o
  -6   8   3        1.04      -17.60     17.60 o
  -4   8   3        6.78       10.37     14.66 o
  -2   8   3       72.55      110.62     28.41 o
   0   8   3      679.40      915.30     73.45 o
   2   8   3     5873.41     6549.31    218.19 o
   4   8   3      305.39      320.74     52.18 o
   6   8   3     1115.08     1355.93    104.30 o
   8   8   3      306.68      346.93     37.86 o
  10   8   3      167.42      133.34     14.10 o
  12   8   3     1644.05     1945.92     66.76 o
  14   8   3       11.53       19.40      8.58 o
  16   8   3      507.58      732.11     42.75 o
  18   8   3      470.17      640.71     40.91 o
  20   8   3       89.61      125.50     19.35 o
  22   8   3       24.05       17.12     17.01 o
  24   8   3        4.48        0.68      5.78 o
  26   8   3       16.67       12.99     13.72 o
  28   8   3        1.81       -0.65      6.01 o
 -27   9   3        0.18        1.05      5.89 o
 -25   9   3        7.98       41.63     11.20 o
 -23   9   3        9.45       18.91      9.29 o
 -21   9   3      168.00      201.27     23.35 o
 -19   9   3       61.61       84.32     17.48 o
 -17   9   3       41.07       44.11     13.40 o
 -15   9   3      709.60      961.97     50.79 o
 -13   9   3      291.91      355.62     31.23 o
 -11   9   3      131.58      182.94     22.45 o
  -9   9   3       22.02       33.85     14.77 o
  -7   9   3       16.18        2.21      6.60 o
  -5   9   3       87.86       93.78     15.30 o
  -3   9   3      358.66      533.64     46.89 o
  -1   9   3        2.27        2.06     10.64 o
   1   9   3       19.67       16.56     27.56 o
   3   9   3      373.86      468.78     42.64 o
   5   9   3      716.70      303.79    457.03 o
   7   9   3      694.28      319.04    425.12 o
   9   9   3     1309.74     1910.52    128.82 o
  11   9   3      136.69      240.17     23.77 o
  13   9   3      106.22      164.82     20.62 o
  15   9   3        7.80        4.93      6.02 o
  17   9   3      133.69        0.78      9.01 o
  19   9   3       49.36        1.69      7.79 o
  21   9   3       58.71       55.08     12.37 o
  23   9   3        2.65        6.97      6.17 o
  25   9   3        8.43        0.10      5.48 o
  27   9   3        1.36        1.15      5.35 o
 -26  10   3       19.46       43.68      8.82 o
 -24  10   3        0.09        6.33      7.50 o
 -22  10   3       61.89       68.39     13.59 o
 -20  10   3       10.38       10.23      8.05 o
 -18  10   3      118.57      231.69     24.64 o
 -16  10   3      193.94      196.55     23.18 o
 -14  10   3        5.93        5.31      8.19 o
 -12  10   3      248.99      431.39     33.82 o
 -10  10   3        8.95       65.72     13.82 o
  -8  10   3       10.10        8.86     21.66 o
  -6  10   3      172.13      343.62     24.36 o
  -4  10   3      110.92      192.40     21.77 o
  -2  10   3      549.75      775.04     37.52 o
   0  10   3       65.15       64.83     12.39 o
   2  10   3      693.34      542.60    537.81 o
   6  10   3      152.43        4.41      8.69 o
   8  10   3       33.80        9.89     12.39 o
  10  10   3        3.25       15.44     12.89 o
  12  10   3        3.49       16.40     10.42 o
  14  10   3        3.64       44.41     56.05 o
  16  10   3       79.74       10.73     11.35 o
  18  10   3        1.71       36.50     37.04 o
  20  10   3        2.23        3.56      5.59 o
  22  10   3        7.72       12.15     11.04 o
  24  10   3        9.60       10.54      6.05 o
 -23  11   3       25.68       29.96     23.97 o
 -21  11   3      114.57      310.28     22.97 o
 -19  11   3       10.90        7.12      7.77 o
 -17  11   3        0.05        2.37      7.06 o
 -15  11   3       15.34       48.05     12.82 o
 -13  11   3       92.11      162.37     20.93 o
 -11  11   3        0.22       -1.17      7.90 o
  -9  11   3       29.50       56.17     13.96 o
  -7  11   3      272.56      336.12    228.27 o
  -5  11   3        2.58       94.55    129.90 o
  -3  11   3      106.43      168.09     95.79 o
  -1  11   3       22.70      187.16    175.06 o
   1  11   3        8.99        3.42      6.36 o
   3  11   3      130.79       23.74     17.01 o
   5  11   3      107.74      107.35     24.04 o
   7  11   3       89.35        3.39      7.62 o
   9  11   3       47.64      241.23     30.73 o
  11  11   3      310.03        1.47      9.04 o
  13  11   3        8.84       83.84     20.26 o
  15  11   3        0.88       30.99     39.03 o
  17  11   3        0.02       -0.13      5.41 o
  19  11   3       44.88       57.69     29.43 o
  21  11   3       22.38       83.23     10.96 o
 -20  12   3        0.02        3.10      6.94 o
 -18  12   3        5.27        6.76      5.09 o
 -16  12   3        0.04       -0.49      7.41 o
 -14  12   3        4.86        9.35      7.56 o
 -12  12   3        0.70        1.21      7.26 o
 -10  12   3       30.39      110.59     17.27 o
  -8  12   3      111.41      232.39     31.50 o
  -6  12   3      137.78      303.56     57.83 o
  -4  12   3      159.26       59.26     71.36 o
  -2  12   3       53.37        9.36      5.65 o
   0  12   3       75.86       50.60     67.17 o
   2  12   3       13.30        1.69     11.75 o
   4  12   3        0.97       17.68     14.68 o
   6  12   3        0.52        1.26     11.12 o
   8  12   3        9.54       11.72     12.11 o
  10  12   3        2.01       24.17     14.35 o
  12  12   3        2.46       66.46     18.79 o
  14  12   3        6.29       61.75     19.56 o
  16  12   3       10.71       10.09     11.31 o
  18  12   3        7.57       11.25      8.91 o
 -17  13   3        0.57       11.65      8.40 o
 -15  13   3        4.54        7.72      5.09 o
 -13  13   3        6.46        9.77     22.40 o
 -11  13   3       12.30       10.22     10.44 o
  -9  13   3       24.53        1.71      5.15 o
  -7  13   3        0.14       11.67     10.16 o
  -5  13   3        0.93       50.72     14.55 o
  -3  13   3       60.36      104.27     53.07 o
  -1  13   3        1.38       73.47     23.16 o
   1  13   3        1.08       13.02     15.70 o
   3  13   3        1.57       -5.55     14.97 o
   5  13   3        0.09        9.79     12.81 o
   7  13   3        7.95        8.97     12.39 o
   9  13   3        0.73       14.73     15.07 o
  11  13   3        2.31       11.11     11.41 o
  13  13   3        2.51       29.63     14.05 o
  15  13   3        2.99       -9.40     10.11 o
 -12  14   3        1.94       -2.87      6.73 o
 -10  14   3        1.27       74.67     13.04 o
  -8  14   3       17.61       -3.30      7.63 o
  -6  14   3       24.47       22.13     10.49 o
  -4  14   3        0.74       68.56     14.22 o
  -2  14   3       32.27        7.45     13.67 o
   0  14   3        0.45      -11.98     17.31 o
   2  14   3        5.27       -3.89     13.98 o
   4  14   3        1.48        8.70     14.03 o
   6  14   3        0.20       15.12     14.53 o
   8  14   3        4.59        5.74     11.34 o
  10  14   3        5.52        2.25     10.66 o
 -34   0   4       32.33       44.47      9.79 o
 -32   0   4       97.04       73.83     14.31 o
 -30   0   4      111.15       66.63     14.54 o
 -28   0   4      384.75      400.75     33.53 o
 -26   0   4      199.96      160.00     22.70 o
 -24   0   4      192.40      148.20     21.03 o
 -22   0   4       63.63       47.95     12.37 o
 -20   0   4        1.27       14.58     14.30 o
 -18   0   4      245.66      288.18     41.12 o
 -16   0   4      226.08      308.78     40.41 o
 -14   0   4     5438.63     5890.71    163.97 o
 -12   0   4     4571.58     4346.18    127.87 o
 -10   0   4       65.88       89.14     18.77 o
  -8   0   4     7716.30     7198.29    135.33 o
  -6   0   4    12412.95    13361.01    118.45 o
  -4   0   4    99873.48    98757.37    328.15 o
  -2   0   4    52280.45    44267.18    213.38 o
   0   0   4    27927.39    30411.65    252.78 o
   2   0   4   199577.84   218220.84   1443.36 o
   4   0   4       43.32       15.67      5.65 o
   6   0   4     1309.22     1231.28     62.00 o
   8   0   4       17.51      104.47     21.11 o
  10   0   4       20.58        4.83      8.74 o
  12   0   4       66.52       58.35     18.88 o
  14   0   4    10907.11    10561.29    243.57 o
  16   0   4       48.04       58.13     22.12 o
  18   0   4      186.77      167.80     36.66 o
  20   0   4      367.53      334.90     52.99 o
  22   0   4        0.99        8.13     16.33 o
  24   0   4      138.97      105.09     16.90 o
  26   0   4      583.78      530.39     35.42 o
  28   0   4       21.56       31.24     10.31 o
  30   0   4      292.38      336.96     18.48 o
  32   0   4        7.84       14.07      8.53 o
  34   0   4       27.69       45.89      9.29 o
 -35   1   4      139.18      125.53      8.66 o
 -33   1   4        4.73        1.80      5.22 o
 -31   1   4      140.77      133.96     13.25 o
 -29   1   4       89.16      104.84     12.73 o
 -27   1   4        6.99        9.32      6.81 o
 -25   1   4       12.30       25.23      8.55 o
 -23   1   4      192.79      162.78     13.82 o
 -21   1   4       41.59       31.86      7.08 o
 -19   1   4      343.92      374.04     33.71 o
 -17   1   4     1490.30     1588.68     65.03 o
 -15   1   4     2186.45     2026.67    109.42 o
 -13   1   4       37.07       45.49     11.55 o
 -11   1   4     1985.33     1988.12     57.70 o
  -9   1   4      748.08      555.71     38.14 o
  -7   1   4     5245.67     4905.07     85.09 o
  -5   1   4    20103.21    20365.66    341.18 o
  -3   1   4    12061.09    11190.82    176.42 o
  -1   1   4    14423.17    12817.21    112.70 o
   1   1   4     2733.52     3720.40     63.92 o
   3   1   4     8673.79     7409.00     75.40 o
   5   1   4    16948.76    14682.40    148.84 o
   7   1   4      209.01      256.36     16.97 o
   9   1   4     1277.92     1054.89     46.95 o
  11   1   4       72.03       53.90     13.32 o
  13   1   4     1449.47     1508.23     63.57 o
  15   1   4        0.02        0.56      8.72 o
  17   1   4      305.49      262.37     29.74 o
  19   1   4       23.97       34.23      8.11 o
  21   1   4        9.34       -8.77      8.77 o
  23   1   4     1026.07     1075.18     96.42 o
  25   1   4     1348.31     1297.62     39.11 o
  27   1   4       28.11       32.45      6.47 o
  29   1   4        1.85        3.68      3.70 o
  31   1   4       53.76       52.67      6.34 o
  33   1   4       26.71       44.26      6.93 o
 -34   2   4        1.78        5.55      3.94 o
 -32   2   4       29.08       25.29      8.56 o
 -30   2   4        4.59        7.78      6.18 o
 -28   2   4      148.77      166.33     19.11 o
 -26   2   4      428.58      382.08     26.28 o
 -24   2   4        0.60        0.14      6.02 o
 -22   2   4       51.76       59.45      9.18 o
 -20   2   4       21.44       26.94     22.82 o
 -18   2   4      125.01       68.18     23.58 o
 -16   2   4       65.29       90.80     27.66 o
 -14   2   4      146.03      163.00     24.55 o
 -12   2   4       11.48        9.87      6.26 o
 -10   2   4      902.89      946.35     53.61 o
  -8   2   4      669.11      559.01     24.89 o
  -6   2   4     1352.72     1559.93    108.58 o
  -4   2   4     7133.18     6588.16    163.10 o
  -2   2   4     2897.29     2122.43     65.68 o
   0   2   4      502.77      479.24     30.29 o
   2   2   4     3231.25     2775.25     89.66 o
   4   2   4     1360.12     1210.99     34.08 o
   6   2   4    11663.75    10485.03    169.77 o
   8   2   4        6.37       25.23      8.91 o
  10   2   4      472.87      414.93     30.77 o
  12   2   4      331.44      423.52     33.47 o
  14   2   4      739.37      900.62     51.16 o
  16   2   4      554.90      503.80     40.71 o
  18   2   4       16.25       29.79     12.56 o
  20   2   4      722.55      719.66     30.99 o
  22   2   4      220.27      193.23     18.21 o
  24   2   4        3.61        3.65      7.17 o
  26   2   4       11.91        0.91      3.93 o
  28   2   4      110.14      130.54     10.38 o
  30   2   4       49.38       35.54      5.98 o
  32   2   4        8.36       10.40      7.92 o
  34   2   4        0.03        0.88      3.50 o
 -35   3   4        8.66        9.06      4.86 o
 -33   3   4        5.49        2.36      6.22 o
 -31   3   4       30.85       33.14      7.12 o
 -29   3   4      415.89      436.19     62.97 o
 -27   3   4      634.09      622.01     42.60 o
 -25   3   4       19.00       17.20      5.44 o
 -23   3   4     2331.70     2547.41     53.60 o
 -21   3   4      610.68      563.41     24.82 o
 -19   3   4       16.99       25.86      8.41 o
 -17   3   4      724.69      832.69     79.15 o
 -15   3   4     5099.60     4646.59    174.40 o
 -13   3   4      310.40      266.50     40.83 o
 -11   3   4      178.91      140.81     28.28 o
  -9   3   4     2927.97     2582.87    105.87 o
  -7   3   4      128.70      122.55     23.51 o
  -5   3   4     4309.63     3712.74    113.02 o
  -3   3   4     3239.50     2918.83     37.42 o
  -1   3   4       83.18       74.24     10.07 o
   1   3   4    18345.63    18410.48    306.69 o
   3   3   4     4189.43     3574.80     73.94 o
   5   3   4      373.84      396.11     21.86 o
   7   3   4       76.68      100.48     12.61 o
   9   3   4     2788.04     2799.92     64.67 o
  11   3   4     2313.18     2299.09     75.68 o
  13   3   4     1225.14     1161.13     56.83 o
  15   3   4       19.15       23.67     11.15 o
  17   3   4      211.31      172.31     25.88 o
  19   3   4       69.54       86.12      8.43 o
  21   3   4      152.11      228.09     16.02 o
  23   3   4     1704.24     1716.86     45.40 o
  25   3   4        0.29       -0.85      5.29 o
  27   3   4      453.02      391.66     17.07 o
  29   3   4       31.08       45.73      6.61 o
  31   3   4        0.26        1.46      4.67 o
  33   3   4        0.15        7.94      3.16 o
 -34   4   4       12.05       13.38      6.23 o
 -32   4   4       10.45       23.68      8.54 o
 -30   4   4        4.93       19.78      9.75 o
 -28   4   4      236.85      275.79     26.52 o
 -26   4   4       31.78       20.97      7.78 o
 -24   4   4      498.79      467.86     36.42 o
 -22   4   4     2679.65     2647.11     54.24 o
 -20   4   4      454.77      423.38     21.50 o
 -18   4   4       92.70      159.75     17.56 o
 -16   4   4      361.84      278.87     47.83 o
 -14   4   4       12.96       10.43     13.41 o
 -12   4   4     2282.04     2174.52    114.32 o
 -10   4   4     1895.55     1899.13     99.76 o
  -8   4   4      114.51       84.14     21.14 o
  -6   4   4     3968.36     3705.39    124.14 o
  -4   4   4     5388.53     5359.27    142.90 o
  -2   4   4     4098.76     4653.17    119.14 o
   0   4   4     4180.39     4329.29     78.49 o
   2   4   4      552.32      718.70     35.15 o
   4   4   4      300.54      298.74     24.37 o
   6   4   4     1255.46     1173.57     41.18 o
   8   4   4      956.56      915.64     38.26 o
  10   4   4      507.75      688.26     34.65 o
  12   4   4      648.16      550.08     39.14 o
  14   4   4      150.96      103.36     18.67 o
  16   4   4      276.32      244.58     46.42 o
  18   4   4     2057.62     1844.15     44.88 o
  20   4   4       21.19       29.21      7.93 o
  22   4   4        1.40        3.55      4.98 o
  24   4   4       90.51       78.27      8.76 o
  26   4   4      593.69      580.99     35.46 o
  28   4   4       11.85       24.67      9.30 o
  30   4   4       16.50       17.97      5.68 o
  32   4   4        4.78        0.61      3.17 o
 -33   5   4       17.87       15.03      5.88 o
 -31   5   4        2.39        2.58      5.90 o
 -29   5   4        0.85       -3.20      5.21 o
 -27   5   4       23.96       22.57      7.09 o
 -25   5   4     1235.55     1168.72     38.70 o
 -23   5   4     1349.43     1405.02     93.87 o
 -21   5   4     1230.46     1316.06     41.23 o
 -19   5   4     5171.78     4969.98     72.48 o
 -17   5   4       11.03       12.08      5.41 o
 -15   5   4      968.41     1089.82     94.02 o
 -13   5   4     1889.06     1959.58    118.37 o
 -11   5   4      122.52       69.25     22.29 o
  -9   5   4      517.08      618.98     59.26 o
  -7   5   4    10239.73    11045.87    235.89 o
  -5   5   4        4.28       21.62     14.63 o
  -3   5   4       62.41       76.65     19.48 o
  -1   5   4     1613.00     1762.82     77.19 o
   1   5   4        0.49       14.05      6.33 o
   3   5   4     3869.55     3924.00     70.97 o
   5   5   4        1.33        4.80      6.08 o
   7   5   4       73.47       44.18     13.21 o
   9   5   4     3235.61     3759.08    106.93 o
  11   5   4        8.03       20.50     11.63 o
  13   5   4     1194.65     1444.95    104.73 o
  15   5   4     1151.14     1238.24     36.82 o
  17   5   4        0.94        9.34      4.72 o
  19   5   4       37.00       54.47      8.86 o
  21   5   4      354.49      352.27     21.70 o
  23   5   4       94.43       82.06     11.18 o
  25   5   4      259.75      264.19     23.68 o
  27   5   4        0.05       -5.06      7.54 o
  29   5   4       79.26       82.48      8.79 o
  31   5   4        9.46       11.90      4.72 o
 -32   6   4        1.09        7.28      4.67 o
 -30   6   4        1.12       -0.94      4.02 o
 -28   6   4        0.01        2.54      5.30 o
 -26   6   4       13.79       12.11      6.05 o
 -24   6   4        0.44        1.96      6.30 o
 -22   6   4        9.12       14.16      7.89 o
 -20   6   4        3.54       21.02      8.03 o
 -18   6   4      655.61      727.63     34.29 o
 -16   6   4       16.51       11.05      5.31 o
 -14   6   4      133.01      167.69     18.00 o
 -12   6   4      256.61      218.73     41.84 o
 -10   6   4     3966.24     4489.90    173.47 o
  -8   6   4       15.43        8.87     14.54 o
  -6   6   4      835.40     1056.52     76.54 o
  -4   6   4       17.47       37.49     16.87 o
  -2   6   4     4150.49     4946.72    110.60 o
   0   6   4      700.22      703.72     40.74 o
   2   6   4      732.61      734.97     32.26 o
   4   6   4      122.54      189.21     17.75 o
   6   6   4     1018.68     1455.60     65.99 o
   8   6   4      979.14     1012.15     57.82 o
  10   6   4     1520.67     1550.83     74.78 o
  12   6   4       11.65       15.40     10.78 o
  14   6   4      724.64      937.09     28.85 o
  16   6   4       60.31       53.67     18.42 o
  18   6   4       62.19       58.22     14.89 o
  20   6   4      734.15      862.85     47.47 o
  22   6   4        4.00        0.52     12.61 o
  28   6   4       25.73       55.94      7.95 o
  30   6   4       12.07        9.53      7.26 o
 -29   7   4       29.90       54.19      8.42 o
 -27   7   4       37.32       41.56      7.54 o
 -25   7   4       39.47       63.59      9.73 o
 -23   7   4       87.26       81.77     10.75 o
 -21   7   4      189.57      218.07     17.16 o
 -19   7   4       79.64      109.98     12.78 o
 -17   7   4      226.97      297.07     18.36 o
 -15   7   4      223.48      251.12     16.26 o
 -13   7   4      218.01      263.01     22.67 o
 -11   7   4     1100.75     1323.64     47.33 o
  -9   7   4      400.57      535.91     62.64 o
  -7   7   4        8.08        7.56     16.81 o
  -5   7   4      226.55      233.88     38.22 o
  -3   7   4      240.65      371.63     33.30 o
  -1   7   4      963.08     1592.35     65.57 o
   1   7   4     1821.32     2589.67    136.14 o
   3   7   4      210.83      308.65     47.19 o
   5   7   4        2.35       42.15     18.15 o
   7   7   4      174.95      242.35     29.31 o
   9   7   4       80.49       69.31     18.23 o
  11   7   4      177.83      165.96     16.33 o
  13   7   4        0.40       13.47      8.57 o
  15   7   4      408.44      492.52     36.49 o
  17   7   4     2359.80     2826.62     83.74 o
  25   7   4        9.88       17.10     11.87 o
  27   7   4       13.28        7.67      8.12 o
  29   7   4        3.08       15.79      7.37 o
 -28   8   4        7.19       11.02      6.86 o
 -26   8   4       11.36       21.90      9.73 o
 -24   8   4       13.02       12.07      5.98 o
 -22   8   4      136.68      210.49     24.07 o
 -20   8   4      100.22      121.74     19.82 o
 -18   8   4      110.44      137.90     20.79 o
 -16   8   4       93.34       85.69     16.46 o
 -14   8   4      233.79      214.06     21.47 o
 -12   8   4       88.57       69.36     14.23 o
 -10   8   4      630.52      781.82     69.74 o
  -8   8   4      535.19      641.04     47.46 o
  -6   8   4       20.37       22.16      9.60 o
  -4   8   4       59.02       42.40     67.90 o
  -2   8   4       82.71       28.53     72.21 o
   0   8   4     1631.02     1051.47   1171.10 o
   2   8   4      430.83      698.51     87.38 o
   4   8   4     2083.25      876.68   1355.61 o
   6   8   4       14.38      -12.40     12.40 o
   8   8   4        0.65        2.61      6.14 o
  10   8   4       92.55      139.53     12.61 o
  12   8   4      100.31       56.97     31.77 o
  16   8   4      500.57      419.17    325.33 o
  18   8   4     1387.87     1798.63     66.79 o
  20   8   4      417.86      540.02     37.11 o
  22   8   4      117.76      154.13     20.42 o
  24   8   4        1.78        6.00      7.64 o
  26   8   4       77.89       66.21     56.76 o
  28   8   4        1.53        4.16      6.12 o
 -27   9   4        6.11        8.79      6.51 o
 -25   9   4        0.37        7.54      7.62 o
 -23   9   4        5.89        7.67      8.08 o
 -21   9   4        9.74       22.64     10.64 o
 -19   9   4        0.93        3.44      8.63 o
 -17   9   4       31.00       26.80     11.32 o
 -15   9   4        2.34        7.80     10.72 o
 -13   9   4       84.25      120.60     19.61 o
 -11   9   4       17.62       31.18     10.66 o
  -9   9   4       15.58       25.85     12.96 o
  -7   9   4      133.93      206.02     23.98 o
  -5   9   4       26.51       12.78      6.79 o
  -3   9   4      228.13      265.95     21.63 o
  -1   9   4      244.50      304.97     28.63 o
   1   9   4     1190.03      171.33    121.44 o
   3   9   4      239.92       11.18      6.29 o
   5   9   4     2285.14     1214.09   1224.25 o
   7   9   4       53.64      959.68    695.69 o
   9   9   4      625.01      431.86    478.10 o
  11   9   4       75.05      358.11     41.17 o
  13   9   4      248.16      252.67    129.25 o
  15   9   4        0.01        9.04      6.87 o
  17   9   4        6.06       70.02     65.15 o
  19   9   4        3.77       15.99      6.97 o
  21   9   4       42.37       78.78     14.69 o
  23   9   4        2.14        3.16      6.77 o
  25   9   4        0.25        0.98      5.45 o
  27   9   4        0.53        6.65      5.44 o
 -26  10   4        1.89       -3.03      5.14 o
 -24  10   4        0.18       -0.39      6.49 o
 -22  10   4      307.85      562.76     33.33 o
 -20  10   4        0.03        6.60      8.48 o
 -18  10   4      147.48      169.47     21.11 o
 -16  10   4       14.69       19.80     10.77 o
 -14  10   4        0.04       -1.30      8.36 o
 -12  10   4      659.69      690.01    410.46 o
 -10  10   4        4.36       43.75     36.06 o
  -8  10   4       81.39      164.24    117.50 o
  -6  10   4      182.89      242.35    105.11 o
  -4  10   4       10.20      260.25    286.07 o
  -2  10   4      252.46      345.23     44.87 o
   0  10   4      251.06        7.05     11.58 o
   2  10   4       69.49        9.82     13.01 o
   4  10   4      690.20      875.32     59.95 o
   6  10   4        0.14        3.97     11.17 o
   8  10   4       22.63       21.90     24.85 o
  10  10   4        9.22      237.84    231.80 o
  12  10   4        0.62        6.13     11.47 o
  14  10   4       57.74       72.29     57.91 o
  16  10   4       24.24      197.67    158.17 o
  18  10   4       36.16       70.08     19.45 o
  20  10   4        0.45        1.21      5.46 o
  22  10   4        1.29        1.45      6.06 o
  24  10   4       15.04       25.67      6.60 o
 -23  11   4        0.21       12.27      6.86 o
 -21  11   4       36.57       71.18     12.24 o
 -19  11   4       24.81       43.15     11.55 o
 -17  11   4       10.43        4.15      7.09 o
 -15  11   4        0.04        6.08      7.66 o
 -13  11   4       26.29       39.96     11.70 o
 -11  11   4       43.59      182.64    159.22 o
  -9  11   4       71.82      154.85     24.75 o
  -7  11   4        9.27       83.83     99.74 o
  -5  11   4      129.89      230.90     47.42 o
  -3  11   4        4.22      325.90    455.48 o
   1  11   4      136.40       65.62     23.41 o
   5  11   4       47.70      106.82    119.75 o
   7  11   4        9.60       32.77     15.51 o
   9  11   4      109.29       -0.86     12.06 o
  11  11   4        0.68       20.84     14.35 o
  13  11   4       22.93       56.79     17.44 o
  15  11   4       28.21       10.59      9.07 o
  17  11   4       56.79      112.01     30.22 o
  19  11   4        5.73       10.09      4.91 o
  21  11   4       10.49       14.68      5.68 o
 -20  12   4        0.16       -0.06      4.21 o
 -18  12   4        1.03       -0.17      6.13 o
 -16  12   4        0.24        3.18      7.52 o
 -14  12   4       18.67       24.71      9.37 o
 -12  12   4       86.01      203.10     21.12 o
 -10  12   4       28.26       54.36     38.20 o
  -8  12   4      117.30      319.23    218.86 o
  -6  12   4      118.61        0.16      9.40 o
  -4  12   4      211.15      146.58     19.25 o
  -2  12   4        7.68        8.64     20.31 o
   0  12   4       65.87       82.04     23.62 o
   2  12   4        2.21       44.45     19.84 o
   4  12   4       16.95        1.31     13.22 o
   6  12   4        0.03        9.23     13.54 o
   8  12   4        9.84       -5.12     12.51 o
  10  12   4       33.87        6.22     12.34 o
  12  12   4       30.40        8.87     11.79 o
  14  12   4       39.27       -3.17     10.03 o
  16  12   4        1.17       12.08     12.02 o
 -17  13   4        2.84        2.32      3.57 o
 -15  13   4        0.48        0.59      5.55 o
 -13  13   4        0.09        3.11     11.30 o
 -11  13   4        4.97       16.26     25.42 o
  -9  13   4        2.70       10.21      8.72 o
  -7  13   4       39.31       -0.33      5.02 o
  -5  13   4        0.59       11.74      8.06 o
  -3  13   4       44.80      113.65     69.15 o
  -1  13   4       48.08        9.82     18.34 o
   1  13   4       10.45       63.95     22.70 o
   3  13   4        0.03        5.52     14.58 o
   5  13   4        5.07        0.12     14.22 o
   7  13   4        8.57        4.92     14.92 o
   9  13   4       20.40       42.73     18.20 o
  11  13   4       17.47       61.05     17.72 o
  13  13   4       20.45        7.49     11.70 o
 -12  14   4        0.81       -0.28      6.13 o
 -10  14   4        0.51       23.27      9.58 o
  -8  14   4        0.83      101.16     14.86 o
  -6  14   4        0.12       88.67     13.97 o
  -4  14   4        1.58       -1.58     12.94 o
  -2  14   4        3.31        5.28     12.81 o
   0  14   4        0.77       -5.26     13.31 o
   2  14   4        3.67       -5.08     15.00 o
   4  14   4        0.58       -4.63     14.24 o
   6  14   4        4.60       10.60     13.72 o
   8  14   4        3.92       -2.59     12.13 o
 -35   1   5        1.81       12.52      6.17 o
 -33   1   5       26.33       31.75      6.69 o
 -31   1   5      164.00      133.34     13.27 o
 -29   1   5       64.46      101.76     12.96 o
 -27   1   5     1491.18     1449.30     58.89 o
 -25   1   5      543.47      517.07     26.77 o
 -23   1   5       13.04       16.30      6.59 o
 -21   1   5      118.35      134.27     12.38 o
 -19   1   5     1677.10     1767.96    109.39 o
 -17   1   5      124.62      141.00     20.93 o
 -15   1   5     1513.05     1378.87     99.34 o
 -13   1   5      265.41      280.62     24.92 o
 -11   1   5      239.04      312.48     24.06 o
  -9   1   5     1564.09     1549.50     48.09 o
  -7   1   5     3265.05     3075.07     48.13 o
  -5   1   5     5084.98     5139.62     78.39 o
  -3   1   5     2529.93     1800.66     38.15 o
  -1   1   5    18031.19    15713.02    270.03 o
   1   1   5       78.53       79.31     81.15 o
   3   1   5     2450.20     2439.97     46.89 o
   5   1   5     2494.44     2393.46     50.07 o
   7   1   5     1549.32     1397.11     40.79 o
   9   1   5      464.20      352.47     28.94 o
  11   1   5      160.63      115.66     18.29 o
  13   1   5     1454.09     1264.46     61.57 o
  15   1   5       12.48      -10.03     13.66 o
  17   1   5       35.79       52.30     15.34 o
  19   1   5      615.88      549.03     26.67 o
  21   1   5      487.69      434.92     25.18 o
  23   1   5      937.34      968.99     46.64 o
  25   1   5      136.03      153.71     11.33 o
  27   1   5       30.70       14.34      4.91 o
  29   1   5      220.12      198.44     11.99 o
  31   1   5        3.40        4.26      3.73 o
  33   1   5      139.15      168.06     10.83 o
 -34   2   5        1.22        6.40      6.98 o
 -32   2   5        3.90        1.78      5.03 o
 -30   2   5       93.45       85.42     11.06 o
 -28   2   5      118.15      123.24     13.72 o
 -26   2   5       36.90       14.81     10.88 o
 -24   2   5        6.79       13.41      7.00 o
 -22   2   5      953.73      835.72     29.92 o
 -20   2   5      286.27      265.33     16.49 o
 -18   2   5     1418.27     1404.49    100.84 o
 -16   2   5     6271.54     6198.65    200.25 o
 -14   2   5      180.18      156.95     32.61 o
 -12   2   5        7.65       22.04      7.82 o
 -10   2   5        0.44       -0.17      5.04 o
  -8   2   5      632.22      628.73     28.06 o
  -6   2   5       18.71       67.24      9.59 o
  -4   2   5    17357.23    16592.58     94.01 o
  -2   2   5     7669.36     8087.21    226.45 o
   0   2   5    33766.13    32735.14    296.66 o
   2   2   5     2306.14     1996.35     55.30 o
   4   2   5       50.94       24.32      6.85 o
   6   2   5    16623.27    15974.44    179.12 o
   8   2   5     4020.53     4202.40     78.60 o
  10   2   5     3468.66     3158.55     89.15 o
  12   2   5     1723.40     1567.71     67.00 o
  14   2   5      297.91      288.67     30.94 o
  16   2   5        1.43       -9.48      9.63 o
  18   2   5      897.36      832.14     25.72 o
  20   2   5      597.01      497.44     18.54 o
  22   2   5      359.27      315.58     19.73 o
  24   2   5     4240.93     4055.97    172.68 o
  26   2   5       53.50       59.79      6.74 o
  28   2   5       19.92       21.48      5.55 o
  30   2   5        0.47       -0.88      4.00 o
  32   2   5       16.72       36.89      6.50 o
 -35   3   5       88.36       92.43      9.66 o
 -33   3   5        9.72       15.16      7.91 o
 -31   3   5        0.05        4.09      7.54 o
 -29   3   5        3.53        5.65      5.57 o
 -27   3   5       79.35       71.42     11.22 o
 -25   3   5      194.83      208.69     17.23 o
 -23   3   5       24.25        9.98     10.39 o
 -21   3   5      109.86       60.35      9.31 o
 -19   3   5        2.47       12.21      7.87 o
 -17   3   5     1397.28     1138.39     93.69 o
 -15   3   5      535.56      536.97     61.68 o
 -13   3   5      156.03      142.08     30.93 o
 -11   3   5      119.89       80.67     22.67 o
  -9   3   5        2.41       14.43     13.06 o
  -7   3   5     5929.25     5636.20    152.07 o
  -5   3   5     9563.82    10341.52    231.26 o
  -3   3   5     7739.46     7606.05     79.61 o
  -1   3   5       44.77       93.00     10.46 o
   1   3   5    12293.71    12530.51    223.57 o
   3   3   5     1193.02      863.45     39.37 o
   5   3   5    11570.77    11854.21    125.44 o
   7   3   5     3213.73     3151.67     68.41 o
   9   3   5     2499.09     2728.45    108.23 o
  11   3   5     1712.36     1601.13     67.32 o
  13   3   5      953.01      965.23     54.70 o
  15   3   5      383.93      319.44     33.11 o
  17   3   5        0.00        0.01      6.18 o
  19   3   5     1381.15     1297.12     33.07 o
  21   3   5        8.78       28.27      8.28 o
  23   3   5        0.99        3.69      6.67 o
  25   3   5      937.28     1015.78     28.17 o
  27   3   5      103.90      125.17      9.96 o
  29   3   5       81.41       87.01      9.28 o
  31   3   5        2.04        1.18      4.26 o
  33   3   5        3.31        5.35      3.52 o
 -34   4   5        3.91        8.68      5.52 o
 -32   4   5        0.47       -3.32      6.62 o
 -30   4   5        0.40        4.28      7.23 o
 -28   4   5       34.75       46.23     13.08 o
 -26   4   5        0.72       -5.54      6.80 o
 -24   4   5     1452.69     1453.44     90.56 o
 -22   4   5      181.54      171.76     15.54 o
 -20   4   5     1491.68     1483.38     39.86 o
 -18   4   5       24.06       40.44      7.70 o
 -16   4   5       61.19       45.20     23.09 o
 -14   4   5       16.31       16.89     15.76 o
 -12   4   5       26.37        2.89     12.09 o
 -10   4   5     2333.56     2526.64    118.37 o
  -8   4   5     1713.17     1442.43     85.08 o
  -6   4   5     5705.95     6149.47    166.06 o
  -4   4   5      563.27      542.54     35.71 o
  -2   4   5     8099.71     8420.76    166.00 o
   0   4   5        4.89       13.10      6.12 o
   2   4   5       67.02       28.50      7.62 o
   4   4   5     2429.78     2364.61     80.80 o
   6   4   5     5768.20     6184.85     99.06 o
   8   4   5       11.90       12.94      8.07 o
  10   4   5       28.74       17.87      9.16 o
  12   4   5      468.30      589.51     42.83 o
  14   4   5     1155.05     1201.57     62.96 o
  16   4   5        5.82       17.41      4.92 o
  18   4   5        4.93       12.41      5.25 o
  20   4   5     1606.39     1608.57     51.21 o
  22   4   5      437.33      491.47     19.86 o
  24   4   5       14.58       19.86      5.70 o
  26   4   5       31.45       43.19      8.57 o
  28   4   5       12.09       12.28      7.41 o
  30   4   5       15.03       11.17      6.11 o
  32   4   5       25.04       42.21      8.32 o
 -33   5   5        0.39       -2.83      4.98 o
 -31   5   5        4.67       -2.77      6.15 o
 -29   5   5        0.34        3.60      4.95 o
 -27   5   5       25.65       43.19      8.48 o
 -25   5   5        7.47       22.25      8.67 o
 -23   5   5      120.75      184.33     16.24 o
 -21   5   5      919.13      901.91     59.77 o
 -19   5   5       29.24       19.45      6.88 o
 -17   5   5      284.66      331.32     18.60 o
 -15   5   5        1.70       10.73     17.37 o
 -13   5   5       34.82       49.53     23.09 o
 -11   5   5      533.13      506.93     58.40 o
  -9   5   5      343.49      491.21     54.96 o
  -7   5   5     3381.78     3715.90    141.89 o
  -5   5   5     2767.06     2815.15    117.78 o
  -3   5   5     3424.72     4074.85    101.03 o
  -1   5   5     3232.05     3665.59    100.80 o
   1   5   5      958.51     1127.43     44.13 o
   3   5   5        0.63       10.59      7.28 o
   5   5   5      141.18      202.63     19.06 o
   7   5   5      819.53      792.52     47.84 o
   9   5   5       82.82      109.68     19.90 o
  11   5   5       44.04       38.06     13.77 o
  13   5   5      113.21      126.52     32.29 o
  15   5   5       22.44       20.85      5.26 o
  17   5   5      727.18      745.72     22.97 o
  19   5   5       36.03       26.96      8.16 o
  21   5   5      137.93      126.84     13.86 o
  23   5   5      785.54      736.17     43.76 o
  25   5   5      178.59       -0.12     13.53 o
  29   5   5       14.77       19.97      8.61 o
  31   5   5      169.41      202.20     10.83 o
 -32   6   5        1.85       -1.38      3.96 o
 -30   6   5       39.39       42.67      6.22 o
 -28   6   5       24.66       16.16      5.73 o
 -26   6   5        0.13        1.23      5.22 o
 -24   6   5      114.28      141.26     13.97 o
 -22   6   5      469.36      489.30     25.30 o
 -20   6   5      811.98      890.49     41.03 o
 -18   6   5       30.09       49.79      9.21 o
 -16   6   5     4233.44     4624.19     73.09 o
 -14   6   5      797.49      910.27     29.46 o
 -12   6   5      204.77      346.17     52.09 o
 -10   6   5       89.20      177.57     37.59 o
  -8   6   5      724.28      930.60     77.61 o
  -6   6   5       17.69       34.20     17.46 o
  -4   6   5     1941.43     2670.71     88.14 o
  -2   6   5      810.60      935.93     50.84 o
   0   6   5      199.81      226.52     25.35 o
   2   6   5      391.08      485.58     37.21 o
   4   6   5      135.23      139.39     16.29 o
   6   6   5       64.69       47.34     10.26 o
   8   6   5       12.33       14.78      7.69 o
  10   6   5        0.09        3.43      9.08 o
  12   6   5        0.29        1.78      8.78 o
  14   6   5     1437.29     1656.43     32.45 o
  16   6   5      451.70      608.80     20.73 o
  18   6   5     1461.74     1577.20     62.42 o
  20   6   5      153.45      196.18     23.96 o
  22   6   5      203.30      236.14     26.44 o
  28   6   5       28.40       19.46      5.85 o
  30   6   5       53.64       76.98     11.41 o
 -29   7   5        0.15        1.71      3.82 o
 -27   7   5        3.79        4.54      4.68 o
 -25   7   5        0.04        2.74      5.60 o
 -23   7   5       12.66       18.65      6.84 o
 -21   7   5      683.66      771.78     31.16 o
 -19   7   5      301.10      299.85     20.05 o
 -17   7   5      174.99      239.35     17.69 o
 -15   7   5      719.33      774.21     31.00 o
 -13   7   5       32.16       13.57      5.78 o
 -11   7   5        0.22        4.87      6.58 o
  -9   7   5      110.14       50.02     60.58 o
  -7   7   5      351.23      415.00     39.96 o
  -5   7   5      231.62      269.03     31.52 o
  -3   7   5       51.13       46.59     14.06 o
  -1   7   5     1683.67     1960.17     75.90 o
   1   7   5       21.98        7.05      9.14 o
   3   7   5     2529.69     3347.21    334.83 o
   5   7   5      583.95      790.36     78.75 o
   7   7   5     1659.28     2058.01     99.59 o
   9   7   5      143.82      175.80     26.58 o
  11   7   5     1060.54     1351.71     54.25 o
  13   7   5      570.48      785.75     27.96 o
  15   7   5      877.01     1240.93     48.27 o
  17   7   5      190.01      267.92     27.49 o
  21   7   5       40.69        6.68     13.86 o
  25   7   5       63.78       90.41     15.25 o
  27   7   5      126.71      125.98    102.71 o
  29   7   5       75.51      147.80     13.82 o
 -28   8   5        5.36        1.39      5.51 o
 -26   8   5       41.88       55.62      7.63 o
 -24   8   5       15.20       28.18      6.69 o
 -22   8   5       70.40       87.72     11.01 o
 -20   8   5       78.06       99.86     11.81 o
 -18   8   5      392.71      426.31     23.13 o
 -16   8   5        6.40       16.38     10.08 o
 -14   8   5      127.60      134.28     84.98 o
 -12   8   5      195.80      279.22     24.06 o
 -10   8   5      153.78      196.46     18.10 o
  -8   8   5        4.10       12.06      8.86 o
  -6   8   5        6.59       11.22      7.13 o
  -4   8   5       84.21      103.42     12.69 o
  -2   8   5        2.64        1.71      5.55 o
   0   8   5      997.61     1438.78     47.42 o
   2   8   5       11.91        4.67      8.12 o
   4   8   5       11.57        8.70      5.41 o
   6   8   5       45.09      157.14     84.93 o
   8   8   5       75.34       95.44     16.50 o
  10   8   5      493.37      197.10    350.20 o
  12   8   5        0.57        2.14      5.85 o
  14   8   5     1123.77      920.10    754.40 o
  18   8   5      138.11      274.36     26.62 o
  20   8   5       11.76       54.20     13.33 o
  22   8   5       29.30       51.65     12.61 o
  24   8   5       21.72       41.80     10.55 o
  26   8   5        1.19        1.91      5.91 o
  28   8   5       13.79       28.58      7.23 o
 -27   9   5        0.00       -4.94      5.50 o
 -25   9   5        0.03        1.22      6.48 o
 -23   9   5        1.55        1.95      7.67 o
 -21   9   5        2.03        3.90      8.20 o
 -19   9   5      153.73      175.31     21.97 o
 -17   9   5        6.41        7.77      8.66 o
 -15   9   5      585.14      678.95     43.35 o
 -13   9   5        0.01        8.54     14.62 o
 -11   9   5       38.19       64.03     13.43 o
  -9   9   5        0.63       -2.86      7.57 o
  -7   9   5       76.45       50.60     10.98 o
  -5   9   5       24.48       32.97      8.49 o
  -3   9   5       14.25       21.90      9.83 o
  -1   9   5        5.50       26.32      8.61 o
   1   9   5        1.41        6.96     10.47 o
   3   9   5        2.41        2.49      6.85 o
   5   9   5      234.39      162.31    192.91 o
   7   9   5      781.81      357.02    610.19 o
   9   9   5       60.04       23.76     15.34 o
  11   9   5      304.91      141.34     29.59 o
  13   9   5       68.30       74.38     31.99 o
  15   9   5       19.54      303.79    283.22 o
  17   9   5      332.89      302.31    248.19 o
  19   9   5      113.16      182.35     20.49 o
  21   9   5      157.43      174.31     18.88 o
  23   9   5       17.01       12.17     10.70 o
  25   9   5       35.59       73.08     10.79 o
 -26  10   5        0.84        2.22      4.71 o
 -24  10   5        0.54        2.57      6.22 o
 -22  10   5        0.10       16.56      8.98 o
 -20  10   5       24.23       24.93     10.34 o
 -18  10   5        5.11        7.11      8.69 o
 -16  10   5       40.93       59.50     13.85 o
 -14  10   5        3.90       -5.03      8.97 o
 -12  10   5       26.46      259.70    274.16 o
 -10  10   5       35.19       54.06     14.39 o
  -8  10   5      310.41      319.61    210.35 o
  -6  10   5       51.56       72.05     23.67 o
  -4  10   5      222.25      428.23    105.65 o
  -2  10   5      136.17      157.38     37.55 o
   0  10   5        0.35      167.62    232.46 o
   2  10   5       25.78       16.70     14.82 o
   6  10   5        2.11        5.17      9.40 o
   8  10   5       45.72        9.95     15.66 o
  10  10   5      247.11        0.01      8.18 o
  12  10   5        0.02       17.60     20.99 o
  16  10   5      138.13        2.43      8.19 o
  18  10   5       24.78       41.81     18.88 o
  20  10   5        5.66        0.72      6.39 o
  22  10   5        2.19        5.69      4.77 o
 -23  11   5       26.43       70.13     10.26 o
 -21  11   5       25.25       22.00      8.06 o
 -19  11   5        1.76        4.16      6.83 o
 -17  11   5       36.37       73.66     13.72 o
 -15  11   5      112.70      166.81     20.81 o
 -13  11   5        1.41        4.18      8.73 o
 -11  11   5      232.70      265.34    200.43 o
  -9  11   5       39.18       75.76     55.37 o
  -7  11   5      159.74      191.91     81.64 o
  -5  11   5      142.53      206.25     61.49 o
  -3  11   5      379.08       46.21     85.25 o
  -1  11   5        0.01        5.48      8.35 o
   1  11   5       49.24       24.01     16.80 o
   3  11   5      140.24        9.46      7.06 o
   5  11   5      118.32        6.53      8.69 o
   7  11   5       18.41       17.69     13.83 o
   9  11   5        0.16       11.97     13.06 o
  11  11   5       15.43       38.40     48.95 o
  13  11   5       33.02        5.88      8.22 o
  15  11   5        6.16       44.95     15.73 o
  17  11   5       18.65       11.19     12.60 o
  19  11   5        2.16        2.75      9.09 o
 -20  12   5        1.99        8.56      6.34 o
 -18  12   5        0.72        0.00      6.02 o
 -16  12   5        4.13       -3.46      6.27 o
 -14  12   5        6.31        8.51      7.82 o
 -12  12   5       27.21       59.04     12.55 o
 -10  12   5       42.19       63.43     32.82 o
  -8  12   5       31.54        3.73      7.98 o
  -6  12   5        0.56       -2.20      7.81 o
  -4  12   5      125.44        3.03      8.08 o
  -2  12   5       19.62       53.32     26.62 o
   0  12   5       59.18       22.66     19.50 o
   2  12   5       23.78       -4.17     15.65 o
   4  12   5        0.56       -2.53     15.22 o
   6  12   5       32.94        5.77     13.62 o
   8  12   5        0.69      125.71     25.77 o
  10  12   5       15.04       13.79     15.26 o
  12  12   5        0.08      156.19     28.94 o
  14  12   5        1.17       28.38     15.36 o
  16  12   5       12.84       16.07     11.37 o
 -17  13   5        2.59       -6.38      6.38 o
 -15  13   5        4.48        4.21      7.91 o
 -13  13   5       15.11        7.93      8.48 o
 -11  13   5        1.66       15.58     10.87 o
  -9  13   5        0.79       -2.05      5.13 o
  -7  13   5        6.19       65.20     61.37 o
  -5  13   5       48.42       -2.75      7.70 o
  -3  13   5       25.82       -1.65      6.50 o
  -1  13   5        7.72      -11.08     19.18 o
   1  13   5       81.85        5.88     15.51 o
   3  13   5       16.07       12.45     16.30 o
   5  13   5        0.02       22.44     18.17 o
   7  13   5       20.82       -3.94     13.22 o
   9  13   5       36.17        2.09     13.80 o
  11  13   5       33.90       16.36     15.09 o
  13  13   5        7.32       13.07     12.41 o
  -8  14   5        8.67        2.87      6.87 o
  -4  14   5       14.23        5.62     11.18 o
   0  14   5        1.83       16.76     14.40 o
   2  14   5        4.27       27.74     16.86 o
 -34   0   6       92.14       45.88      9.21 o
 -32   0   6      429.69      413.21     27.70 o
 -30   0   6        3.36       17.92     10.91 o
 -28   0   6     4015.13     3729.62     98.64 o
 -26   0   6        0.01        8.34     10.72 o
 -24   0   6     1175.98      962.77     51.15 o
 -22   0   6     1845.00     1657.78     64.89 o
 -20   0   6     4950.70     4863.71     90.64 o
 -18   0   6       72.12       87.11     24.47 o
 -16   0   6      265.54      295.95     41.22 o
 -14   0   6     6292.25     6435.02    135.47 o
 -12   0   6     1475.80     1273.54     49.16 o
 -10   0   6     1023.48     1259.23     46.40 o
  -8   0   6     8300.67     8086.91    111.35 o
  -6   0   6    18665.29    18383.07    255.20 o
  -4   0   6      871.21      864.27     49.74 o
  -2   0   6    85463.48    82731.63    524.71 o
   0   0   6    45107.10    40797.02    369.07 o
   2   0   6    26165.29    24245.77    658.27 o
   4   0   6     2777.74     2935.18    130.69 o
   6   0   6     1267.21     1302.95     75.14 o
   8   0   6      132.64      168.58     30.09 o
  10   0   6      443.74      283.59     40.74 o
  12   0   6       75.78       82.26     24.92 o
  14   0   6      731.11      701.66     70.36 o
  16   0   6     2789.83     2606.01    141.25 o
  18   0   6        0.50       -6.77     15.41 o
  20   0   6      230.25      209.28     19.34 o
  22   0   6     1272.28     1283.77     52.38 o
  24   0   6        2.81        3.32      6.13 o
  26   0   6      116.67       80.50     15.25 o
  28   0   6      239.10      253.00     23.65 o
  30   0   6       54.56       58.07      8.24 o
  32   0   6       31.57       30.66      8.32 o
 -35   1   6        2.72       -2.55      4.54 o
 -33   1   6      118.39      118.55      9.99 o
 -31   1   6      155.39      145.82     13.06 o
 -29   1   6        3.79       12.69      7.27 o
 -27   1   6      634.42      620.40     55.13 o
 -25   1   6       84.90       91.24     12.47 o
 -23   1   6       20.00       27.32      8.32 o
 -21   1   6       28.65       31.88      7.36 o
 -19   1   6       25.03       46.60     11.26 o
 -17   1   6      300.83      275.48     42.81 o
 -15   1   6      476.56      491.14     36.27 o
 -13   1   6     5122.53     5205.47    236.49 o
 -11   1   6     8646.56     8818.28    365.12 o
  -9   1   6     1950.63     1785.46     45.79 o
  -7   1   6     3796.39     3952.49     80.41 o
  -5   1   6     8599.19     8308.38    134.76 o
  -3   1   6     2231.15     2522.66     50.63 o
  -1   1   6    43938.70    41783.16    261.00 o
   1   1   6     1920.35     1543.70     95.50 o
   3   1   6     9110.61     9049.92     97.64 o
   5   1   6     5652.09     5390.28    122.07 o
   7   1   6      328.88      300.26     20.30 o
   9   1   6        3.04       -0.59      8.16 o
  11   1   6      509.88      460.97     37.04 o
  13   1   6     1398.33     1306.99     65.59 o
  15   1   6      714.05      553.49     45.35 o
  17   1   6      135.59      168.40     27.45 o
  19   1   6       43.06       46.49      7.12 o
  21   1   6     1574.24     1571.10     36.91 o
  23   1   6     2465.64     2397.53     69.12 o
  25   1   6        0.11       -5.96      6.03 o
  27   1   6       19.22       21.12      5.53 o
  29   1   6        5.74       11.52      4.56 o
  31   1   6       13.68       18.66      4.36 o
  33   1   6        6.96       10.17      3.99 o
 -34   2   6       21.07       41.04      8.82 o
 -32   2   6       73.24       50.91      7.57 o
 -30   2   6        0.32       -1.14      5.35 o
 -28   2   6      381.61      388.97     40.45 o
 -26   2   6      129.08      107.28     15.76 o
 -24   2   6       66.11       88.18     12.12 o
 -22   2   6      244.51      179.92     14.50 o
 -20   2   6      775.07      705.02     35.91 o
 -18   2   6       47.81       50.38     23.57 o
 -16   2   6     4409.72     4092.90    165.74 o
 -14   2   6      208.53      294.22     43.34 o
 -12   2   6      130.19      173.54     32.38 o
 -10   2   6       51.06       44.57      9.37 o
  -8   2   6     1276.26     1662.95     46.91 o
  -6   2   6     3856.12     3663.19     61.92 o
  -4   2   6       76.83      106.61      9.00 o
  -2   2   6    20488.49    19880.14    184.01 o
   0   2   6     4970.99     4194.23     87.59 o
   2   2   6      383.00      386.39     27.17 o
   4   2   6     2033.44     1531.58     44.10 o
   6   2   6      340.99      405.49     24.41 o
   8   2   6      441.63      563.79     29.86 o
  10   2   6     3425.04     3178.12     95.27 o
  12   2   6     1014.18      813.96     50.95 o
  14   2   6       17.49        5.55     14.80 o
  16   2   6      509.83      470.42     42.66 o
  18   2   6      562.61      469.35     25.42 o
  20   2   6        9.91       12.40      5.36 o
  22   2   6        0.00        1.67      6.45 o
  24   2   6      996.19      950.87     43.69 o
  26   2   6       62.41       56.91      7.77 o
  28   2   6       25.63       20.47      5.11 o
  30   2   6       27.46       41.30      5.80 o
  32   2   6       16.51       12.18      4.74 o
 -33   3   6      102.85      107.98     13.23 o
 -31   3   6        4.04        8.34      7.58 o
 -29   3   6       20.64       16.01      9.92 o
 -27   3   6      117.18      121.89     19.79 o
 -25   3   6       67.00       55.47     14.80 o
 -23   3   6       13.15       11.37      9.99 o
 -21   3   6        0.81       10.60     21.09 o
 -19   3   6      536.42      462.08     30.39 o
 -17   3   6     1051.60      958.73     86.48 o
 -15   3   6      122.46       81.55     28.26 o
 -13   3   6      135.39      143.30     32.10 o
 -11   3   6        0.80        1.27     11.22 o
  -9   3   6      683.72      649.82     58.03 o
  -7   3   6      607.11      736.68     42.11 o
  -5   3   6     2194.84     2482.58    116.63 o
  -3   3   6      494.41      408.30     20.75 o
  -1   3   6    13920.18    15211.65    196.21 o
   1   3   6     1389.81      944.21     55.03 o
   3   3   6     2960.90     2966.39     78.06 o
   5   3   6     6818.18     7062.86    102.44 o
   7   3   6       85.42       93.44     13.65 o
   9   3   6     4335.60     4125.53     89.15 o
  11   3   6      164.42      214.97     26.64 o
  13   3   6     2212.48     1938.71     81.17 o
  15   3   6        0.63      -10.50     10.50 o
  17   3   6      370.44      490.26     17.40 o
  19   3   6     2466.16     2380.12     65.46 o
  21   3   6      990.77      953.20     27.61 o
  23   3   6     1986.21     1926.18     48.49 o
  25   3   6     1272.03     1194.10     30.14 o
  27   3   6        2.74        3.82      4.06 o
  29   3   6      329.06      338.93     16.42 o
  31   3   6       42.98       27.98      4.18 o
 -34   4   6        0.43        3.97      4.15 o
 -32   4   6        6.58        8.14      6.44 o
 -30   4   6        8.56        5.17      8.02 o
 -28   4   6       15.27       21.04     10.24 o
 -26   4   6      347.98      305.52     29.00 o
 -24   4   6      327.97      260.54     18.67 o
 -22   4   6      344.65      370.83     46.51 o
 -20   4   6     1405.98     1477.98     43.97 o
 -18   4   6       16.34       33.05      7.64 o
 -16   4   6       87.16      132.52     16.13 o
 -14   4   6        6.14      -13.75     15.20 o
 -12   4   6      356.42      244.78     41.51 o
 -10   4   6        0.17       12.35     13.23 o
  -8   4   6     7627.48     7385.90    200.97 o
  -6   4   6     5666.70     5522.37    120.52 o
  -4   4   6     3347.82     3396.32     92.71 o
  -2   4   6       73.52       42.72      8.52 o
   0   4   6       79.04       64.30     10.85 o
   2   4   6     1989.87     2459.22     71.15 o
   4   4   6     2795.91     3003.40    134.17 o
   6   4   6     2284.21     2507.73     66.50 o
   8   4   6     1407.94     1739.86     57.92 o
  10   4   6     7073.06     7043.97    177.75 o
  12   4   6     2128.96     2035.05     82.68 o
  14   4   6      373.25      416.53     38.95 o
  16   4   6      303.85      379.07     16.10 o
  18   4   6      320.61      306.28     15.09 o
  20   4   6       54.96       62.20      8.67 o
  22   4   6      414.64      462.02     33.13 o
  24   4   6      279.56      290.09     15.47 o
  26   4   6       22.49       20.33      5.47 o
  28   4   6        3.08        3.46      4.56 o
  30   4   6        0.93        8.61      7.11 o
  32   4   6        2.23        5.62      5.36 o
 -33   5   6        4.65        2.36      4.22 o
 -31   5   6        3.96        2.58      6.23 o
 -29   5   6       63.23       36.78     10.77 o
 -27   5   6       52.82       58.96      9.29 o
 -25   5   6      483.97      542.78     37.56 o
 -23   5   6       52.37       48.12     15.24 o
 -21   5   6       24.33       18.36      7.11 o
 -19   5   6      132.33      142.19     13.55 o
 -17   5   6      523.43      614.29     25.32 o
 -15   5   6        6.95        6.34      5.23 o
 -13   5   6        0.28       -3.96     11.47 o
 -11   5   6     1272.45     1487.29    101.87 o
  -9   5   6      166.54      176.32     35.15 o
  -7   5   6     1559.63     1782.30     74.88 o
  -5   5   6        3.79       26.45     11.49 o
  -3   5   6       90.81      137.59     20.96 o
  -1   5   6     3991.24     4537.34    109.96 o
   1   5   6       12.95       35.45      9.14 o
   3   5   6      698.21     1032.18     49.04 o
   5   5   6      377.89      368.10     26.25 o
   7   5   6      120.95       92.51     18.65 o
   9   5   6       53.32       17.32     11.35 o
  11   5   6      815.65      852.36     56.34 o
  13   5   6      509.51      502.23     21.97 o
  15   5   6       51.77       52.65      7.07 o
  17   5   6       89.17       98.13      9.76 o
  19   5   6       74.85      109.44     10.42 o
  21   5   6      274.43      292.44     19.91 o
  23   5   6      188.33      224.09     17.59 o
  27   5   6       16.97       30.91      8.85 o
  29   5   6       85.66       92.18     12.61 o
  31   5   6      106.40      169.96     14.41 o
 -30   6   6       17.12        2.80      5.95 o
 -28   6   6       11.95       15.47      5.24 o
 -26   6   6      282.83      283.83     17.74 o
 -24   6   6      383.01      447.65     23.54 o
 -22   6   6      776.32      923.40     68.91 o
 -20   6   6      670.94      591.55     27.82 o
 -18   6   6       11.51        4.91      5.66 o
 -16   6   6      473.46      508.63     23.45 o
 -14   6   6       51.74       65.29      9.35 o
 -12   6   6     1250.46     1450.21     49.11 o
 -10   6   6        3.96        1.41     16.06 o
  -8   6   6     1147.96     1205.54     66.76 o
  -6   6   6      286.26      349.01     35.31 o
  -4   6   6       15.18       16.24     12.38 o
  -2   6   6      108.32      179.80     24.45 o
   0   6   6      358.08      478.44     38.18 o
   2   6   6        3.78       14.60     12.45 o
   4   6   6      932.45     1230.75     72.25 o
   6   6   6      733.75      843.00     43.39 o
   8   6   6      261.04      263.52     24.46 o
  10   6   6      515.86      467.96     43.24 o
  12   6   6     1012.39     1168.11     25.42 o
  14   6   6      413.56      459.55     17.53 o
  16   6   6      242.10      293.08     14.97 o
  18   6   6       31.32        6.23     10.45 o
  20   6   6      189.25      156.89     22.24 o
  22   6   6      266.56      289.68     27.86 o
  24   6   6      123.46        7.49     12.52 o
  28   6   6        1.33        4.46      5.41 o
  30   6   6       54.10       82.76     10.44 o
 -29   7   6        1.48        0.07      3.69 o
 -27   7   6       57.16       70.49      8.66 o
 -25   7   6      212.83      234.83     15.95 o
 -23   7   6       15.14        7.37      6.40 o
 -21   7   6       19.35       34.69      8.68 o
 -19   7   6        6.17       16.61      6.81 o
 -17   7   6      235.22      246.40     18.21 o
 -15   7   6       25.77       15.98      6.57 o
 -13   7   6      250.05      263.13     16.80 o
 -11   7   6      149.40      162.20     12.40 o
  -9   7   6        0.03       -2.34      6.11 o
  -7   7   6      209.66      269.70     19.55 o
  -5   7   6        4.56        2.22      8.28 o
  -3   7   6        1.47        3.41     11.84 o
  -1   7   6        2.72       -1.96      9.81 o
   1   7   6      244.09      291.02     42.41 o
   3   7   6      141.17      145.43     22.97 o
   5   7   6      194.70      158.26    152.80 o
   7   7   6      172.15       45.74     95.83 o
   9   7   6        0.37        0.36      5.86 o
  11   7   6        1.79       11.80      6.21 o
  13   7   6      197.85      254.24     16.49 o
  15   7   6      466.05      513.38     47.07 o
  17   7   6      368.21      432.99     34.63 o
  19   7   6      154.40      223.20     26.01 o
  21   7   6        1.93        0.07     11.63 o
  25   7   6       18.62       22.97      9.51 o
  27   7   6       13.67       37.10      9.44 o
  29   7   6       19.31       41.19      7.69 o
 -28   8   6        1.32       -1.51      5.04 o
 -26   8   6       59.08       83.40      8.72 o
 -24   8   6       39.03       68.92      9.03 o
 -22   8   6        1.56       11.06      5.84 o
 -20   8   6        0.80       -2.21      5.17 o
 -18   8   6      112.38      148.29     14.24 o
 -16   8   6      137.87       97.25     11.81 o
 -14   8   6       38.22       77.18     10.62 o
 -12   8   6      117.40      169.93     17.65 o
 -10   8   6       89.64      114.59     14.56 o
  -8   8   6       30.97       39.51      8.95 o
  -6   8   6       43.11       37.17      8.12 o
  -4   8   6       15.93       11.53      5.67 o
  -2   8   6        5.90       10.60      6.64 o
   0   8   6        9.54       22.40      8.46 o
   2   8   6      774.54     1386.52    299.97 o
   4   8   6       18.43       25.75      7.67 o
   6   8   6      368.00       87.87    123.28 o
   8   8   6      159.66      104.34    107.78 o
  10   8   6       38.01       30.98     20.88 o
  12   8   6       14.08       13.93     12.53 o
  14   8   6       22.36       37.81      8.58 o
  16   8   6       63.73      109.44     17.27 o
  18   8   6       32.33       27.32     22.55 o
  20   8   6      114.19      176.69     20.47 o
  22   8   6        3.26        8.53      6.83 o
  24   8   6        0.48        3.20      6.03 o
  26   8   6        0.50        1.91      5.64 o
 -27   9   6       16.28       32.24      7.19 o
 -25   9   6        0.07        5.41      6.49 o
 -23   9   6       12.20        9.80      8.16 o
 -21   9   6        2.13       10.31      9.20 o
 -19   9   6       61.03       56.37     14.12 o
 -17   9   6        7.56       10.15      9.59 o
 -15   9   6       83.01      130.60     20.25 o
 -13   9   6        2.96      409.50    650.40 o
 -11   9   6       81.67       88.11     15.25 o
  -9   9   6        0.59        6.71      7.66 o
  -7   9   6       82.28       93.81     14.87 o
  -5   9   6       33.13       33.21     15.87 o
  -3   9   6        5.81       21.32      8.51 o
  -1   9   6      439.49      143.41     16.17 o
   1   9   6       80.74     1693.95   1127.09 o
   3   9   6       13.62      278.34    177.20 o
   5   9   6        5.13       10.77     17.25 o
   7   9   6        3.99       46.71     20.06 o
   9   9   6       25.68      129.42     30.01 o
  11   9   6       74.14       36.92     15.53 o
  15   9   6      360.39      165.24     25.53 o
  17   9   6        6.22        6.63      8.91 o
  19   9   6      197.37      395.45     28.02 o
  21   9   6        1.37        5.68      6.07 o
  23   9   6        0.36       -2.60      5.09 o
  25   9   6        0.49       -1.37      3.89 o
 -24  10   6        0.79        7.47      6.53 o
 -22  10   6       21.13       16.70      8.02 o
 -20  10   6        0.26        7.89      8.23 o
 -18  10   6       72.98       93.17     15.96 o
 -16  10   6       11.97       22.67      9.93 o
 -14  10   6        0.18       -0.33      8.26 o
 -12  10   6      224.32      347.79     94.92 o
 -10  10   6       15.48       25.83     11.06 o
  -8  10   6        0.05       12.68     21.56 o
  -6  10   6       22.73       39.02     17.90 o
  -4  10   6      253.79      341.44    150.16 o
  -2  10   6       49.67      250.41     41.34 o
   0  10   6      167.39       19.59     42.08 o
   4  10   6        5.07       65.19    102.25 o
   6  10   6       16.21       -0.04     11.22 o
   8  10   6       18.64       28.29     37.38 o
  10  10   6        1.08       -1.55      8.89 o
  12  10   6       35.39        5.96      9.46 o
  14  10   6       13.05       -2.53      8.40 o
  16  10   6        7.89       15.00     12.31 o
  20  10   6       44.72        0.21      8.61 o
  22  10   6       10.27       -0.08      7.91 o
 -23  11   6        8.99       15.60      6.08 o
 -21  11   6       28.57       40.73      9.54 o
 -19  11   6        1.97        5.18      7.71 o
 -17  11   6        0.17       -1.39      7.73 o
 -15  11   6       10.13        0.57      6.77 o
 -13  11   6        6.02        0.18      7.45 o
 -11  11   6        0.15        8.47      8.01 o
  -9  11   6       14.26       11.90      9.70 o
  -7  11   6      115.24      142.05     74.15 o
  -5  11   6       93.28       16.17     23.01 o
  -3  11   6       68.72       31.95     23.11 o
  -1  11   6       10.24        1.76      7.32 o
   1  11   6       16.53        4.66     15.77 o
   3  11   6        6.93       -2.10     15.17 o
   5  11   6        9.32        4.85     16.85 o
   7  11   6       10.59        0.05     15.07 o
   9  11   6       20.52       -0.75     14.10 o
  11  11   6       86.19       13.89     15.57 o
  13  11   6       12.72        9.21     13.98 o
  15  11   6        6.71       20.90     30.63 o
  17  11   6       10.00        1.10      8.73 o
  19  11   6        1.00       -0.48      9.20 o
 -18  12   6       27.96       54.93     10.25 o
 -16  12   6        6.29        7.78      6.48 o
 -14  12   6        0.85        7.78      7.13 o
 -12  12   6       22.82       79.68     13.76 o
 -10  12   6       26.99        0.12      7.48 o
  -8  12   6        0.01        2.78      7.39 o
  -6  12   6       33.05       -2.30     18.24 o
  -4  12   6        0.44       20.28     16.88 o
  -2  12   6      116.29       16.95     21.41 o
   0  12   6       29.68        1.02      6.66 o
   2  12   6       18.70        4.95     16.99 o
   4  12   6        0.25        5.40     16.29 o
   6  12   6        0.49        2.51     14.80 o
   8  12   6      156.75        0.13     13.37 o
  10  12   6        6.62       19.30     16.95 o
  12  12   6      103.82       -4.74     13.17 o
  14  12   6       11.67      -12.28     14.27 o
 -15  13   6        0.89        5.65      4.30 o
 -13  13   6        2.50        6.21      5.78 o
 -11  13   6        1.22       -5.00      5.00 o
  -9  13   6        0.23       -7.72      7.72 o
  -7  13   6       12.38        5.95      7.37 o
  -5  13   6        0.18       11.51     14.74 o
  -3  13   6       64.25       -6.23     16.95 o
  -1  13   6       15.61        6.12     19.30 o
   1  13   6        1.43        1.41     16.46 o
   3  13   6        0.52       -4.97     15.74 o
   5  13   6        2.15       13.45     16.20 o
   7  13   6       12.37        5.98     15.49 o
   9  13   6        3.76       -2.14     13.13 o
  11  13   6       14.96        7.39     13.83 o
  -2  14   6        1.65       14.77     12.64 o
   0  14   6       26.02       -3.54     11.22 o
   2  14   6       24.11       32.47     15.67 o
   4  14   6        0.92        5.37     12.10 o
 -33   1   7        8.39        8.37      4.58 o
 -31   1   7       57.55       62.52      8.72 o
 -29   1   7       15.92       13.35      6.96 o
 -27   1   7      101.82       84.00     11.88 o
 -25   1   7       29.36       49.67      9.69 o
 -23   1   7        0.22        8.50      7.35 o
 -21   1   7       15.40       32.39      7.69 o
 -19   1   7      203.61      224.69     15.57 o
 -17   1   7      312.00      270.12     43.96 o
 -15   1   7      540.60      596.26     32.43 o
 -13   1   7      475.43      472.06     27.59 o
 -11   1   7     1821.63     1700.49     73.12 o
  -9   1   7     2095.64     2133.77     52.40 o
  -7   1   7       79.77       55.20      9.52 o
  -5   1   7      822.49      774.42     30.66 o
  -3   1   7    19009.99    17955.32    402.48 o
  -1   1   7     8104.60     8409.83    147.47 o
   1   1   7     4439.70     4679.53    111.88 o
   3   1   7       55.95       22.58      7.04 o
   5   1   7      244.90      257.02     19.06 o
   7   1   7     2788.79     2748.83     94.74 o
   9   1   7       28.36        5.55      8.46 o
  11   1   7     1147.02     1285.09     65.31 o
  13   1   7     3616.49     2917.68    103.07 o
  15   1   7      259.89      217.76     30.68 o
  17   1   7      257.08      342.50     16.09 o
  19   1   7      911.52     1032.20     28.52 o
  21   1   7     1316.05     1444.22     47.53 o
  23   1   7       17.49       38.91      7.13 o
  25   1   7       51.03       92.79     11.44 o
  27   1   7       99.53      107.99      9.19 o
  29   1   7       11.50        6.56      4.05 o
  31   1   7        5.51        7.36      3.52 o
 -34   2   7       90.89      132.41     12.58 o
 -32   2   7        7.45        6.36      6.61 o
 -30   2   7       18.90       25.41      7.44 o
 -28   2   7      209.69      186.95     15.50 o
 -26   2   7       21.46       20.99      8.36 o
 -24   2   7        0.10        2.41      6.28 o
 -22   2   7       94.25       77.30     10.07 o
 -20   2   7      609.14      547.91     33.42 o
 -18   2   7       20.19       30.76     11.77 o
 -16   2   7      637.56      758.25     51.08 o
 -14   2   7       65.29       36.15     10.10 o
 -12   2   7      195.16      144.02     20.87 o
 -10   2   7       12.49        8.84      5.52 o
  -8   2   7     1404.00     1232.33     39.13 o
  -6   2   7      284.26      459.15     23.80 o
  -4   2   7      199.41      340.65     17.18 o
  -2   2   7    42100.35    40746.95    274.60 o
   0   2   7     3820.07     3164.27     79.19 o
   2   2   7     8100.37     7636.84    393.10 o
   4   2   7     5126.70     4825.92     99.33 o
   6   2   7     2308.08     2438.10     65.29 o
   8   2   7     2789.90     2761.07     90.28 o
  10   2   7      522.14      414.83     36.91 o
  12   2   7       53.40       68.42     17.53 o
  14   2   7        2.19       23.82     13.21 o
  16   2   7     2449.20     2318.06     55.23 o
  18   2   7      200.60      222.13     18.82 o
  20   2   7      132.79      163.23     12.22 o
  22   2   7     1028.76     1082.59     37.17 o
  24   2   7      615.55      665.49     29.94 o
  26   2   7      123.62      127.73     10.19 o
  28   2   7        3.81        5.84      3.73 o
  30   2   7        2.54        3.83      3.50 o
  32   2   7       36.05       28.10      7.25 o
 -33   3   7       40.27       44.73      8.81 o
 -31   3   7        0.34        0.69      6.53 o
 -29   3   7       46.90       45.49     12.67 o
 -27   3   7      688.31      640.53     40.94 o
 -25   3   7      226.08      160.04     22.21 o
 -23   3   7       76.24       45.68     14.66 o
 -21   3   7      406.75      316.95     26.26 o
 -19   3   7      836.92      738.99     38.75 o
 -17   3   7      300.66      306.76     24.13 o
 -15   3   7      278.22      287.63     46.07 o
 -13   3   7        4.21        3.74     12.98 o
 -11   3   7     1956.76     2132.38     80.67 o
  -9   3   7      509.11      607.26     41.84 o
  -7   3   7        1.85        4.68      7.37 o
  -5   3   7     3309.10     3239.69     90.19 o
  -3   3   7     4203.47     4414.00    122.09 o
  -1   3   7       24.46       16.16      7.73 o
   1   3   7      594.57      838.73     56.20 o
   3   3   7      770.84      682.92     40.81 o
   5   3   7       73.02       77.68     12.42 o
   7   3   7        2.76       -4.60      6.56 o
   9   3   7      115.20       88.67     14.24 o
  11   3   7      696.72      705.69     49.86 o
  13   3   7      250.11      218.46     28.82 o
  15   3   7     2141.66     2022.49     51.73 o
  17   3   7       40.31       23.61      6.11 o
  19   3   7        0.23        4.45      4.78 o
  21   3   7      129.27      116.82     10.58 o
  23   3   7      798.16      841.96     32.16 o
  25   3   7     1065.54     1013.95     27.22 o
  27   3   7      213.41      172.89      9.53 o
  29   3   7      256.19      267.98     13.86 o
  31   3   7       11.53       13.87      6.60 o
 -32   4   7        2.75        7.23      5.63 o
 -30   4   7       42.96       76.88     13.49 o
 -28   4   7        7.86       23.76     10.02 o
 -26   4   7      605.75      571.61     38.92 o
 -24   4   7      222.99      246.00     26.82 o
 -22   4   7     4286.61     3990.69    104.24 o
 -20   4   7       26.83        9.26      8.80 o
 -18   4   7      868.43      776.56     28.39 o
 -16   4   7      336.08      311.31     24.52 o
 -14   4   7      156.05      135.28     33.66 o
 -12   4   7      707.28      730.29     51.66 o
 -10   4   7     1544.53     1560.00     72.04 o
  -8   4   7       82.70       90.03     18.01 o
  -6   4   7      943.00     1121.84     57.41 o
  -4   4   7       23.39       21.45     11.67 o
  -2   4   7     2198.90     2320.26     79.54 o
   0   4   7      854.84      939.17     44.01 o
   2   4   7       75.37       58.63     13.06 o
   4   4   7     3516.62     3562.17    123.50 o
   6   4   7      578.83      549.87     32.94 o
   8   4   7      852.26      959.85     44.92 o
  10   4   7      402.15      305.87     26.91 o
  12   4   7      536.62      517.76     44.22 o
  14   4   7       65.56       83.71      8.97 o
  16   4   7      111.07      149.58     11.13 o
  18   4   7      254.59      198.68     13.27 o
  20   4   7      409.26      354.26     17.33 o
  22   4   7      207.59      261.59     18.78 o
  24   4   7      395.32      511.16     29.46 o
  26   4   7        7.63       21.51      5.57 o
  28   4   7      362.50      429.21     24.37 o
  30   4   7        6.96       12.14      6.92 o
 -31   5   7       20.65       15.59      6.40 o
 -29   5   7       73.26       75.93     12.87 o
 -27   5   7      115.27      122.53     17.60 o
 -25   5   7       56.60       77.22     11.03 o
 -23   5   7       57.36       93.06     12.02 o
 -21   5   7       82.26      117.61     13.66 o
 -19   5   7      947.11      903.01     48.80 o
 -17   5   7        6.79        3.20      5.25 o
 -15   5   7      269.78      270.72     16.60 o
 -13   5   7      716.25      843.85     34.53 o
 -11   5   7      428.11      411.41     40.15 o
  -9   5   7      617.11      722.37     51.34 o
  -7   5   7        0.24       -1.17      7.75 o
  -5   5   7      211.63      250.05     29.22 o
  -3   5   7     4117.59     4929.58    124.06 o
  -1   5   7      164.38      141.89     21.53 o
   1   5   7      287.45      279.51     41.35 o
   3   5   7      304.35      203.66     23.83 o
   5   5   7      201.35      130.22     16.84 o
   7   5   7       70.65       61.74     15.95 o
   9   5   7       99.01       89.99     19.34 o
  11   5   7      274.87      174.44     26.67 o
  13   5   7      163.25      159.50     10.60 o
  15   5   7       83.09       96.83      8.99 o
  17   5   7        0.03        2.55      4.94 o
  19   5   7      248.46      270.76     15.24 o
  21   5   7     1219.94     1281.42     39.83 o
  23   5   7       56.41       66.57     10.73 o
  25   5   7      266.61      231.50     24.18 o
  27   5   7      270.26      338.60     21.44 o
  29   5   7      115.41      176.84     15.61 o
 -30   6   7        0.19        0.69      5.25 o
 -28   6   7        7.91        3.21      7.10 o
 -26   6   7       59.15       69.12      9.33 o
 -24   6   7       34.41       45.80      8.82 o
 -22   6   7      372.03      398.05     23.03 o
 -20   6   7      138.27      117.08     23.65 o
 -18   6   7      200.13      165.66     15.15 o
 -16   6   7       95.08       83.14     10.02 o
 -14   6   7       39.60       20.56      6.13 o
 -12   6   7      363.08      413.03     19.13 o
 -10   6   7       96.24       30.43     12.41 o
  -8   6   7     2217.17     2844.98    104.53 o
  -6   6   7        1.00       11.28      9.14 o
  -4   6   7       29.20       44.85     15.04 o
  -2   6   7      678.13      617.61     45.92 o
   0   6   7     1283.31     1549.65     72.09 o
   2   6   7      391.48      456.13     53.23 o
   4   6   7     1509.51     1949.31    107.33 o
   6   6   7       44.84       40.66     10.95 o
   8   6   7       12.39       15.60      6.95 o
  10   6   7      246.75      307.18     15.92 o
  12   6   7        1.37        4.04      4.15 o
  14   6   7      225.40      192.80     12.08 o
  16   6   7        0.65       -0.07      4.70 o
  18   6   7      205.40      255.67     18.50 o
  20   6   7       69.99       79.04     16.57 o
  22   6   7      263.57      331.81     29.20 o
  24   6   7       96.59        4.56     11.74 o
  28   6   7        3.25        7.43      3.86 o
 -29   7   7        2.76       -4.15      5.28 o
 -27   7   7       22.65       12.11      4.95 o
 -25   7   7        6.70        6.19      5.44 o
 -23   7   7       35.72       70.00      9.83 o
 -21   7   7      122.26      171.30     15.24 o
 -19   7   7       16.41       37.91      8.58 o
 -17   7   7       44.84       48.82      9.00 o
 -15   7   7        2.72        0.74      6.70 o
 -13   7   7       53.19       76.71      9.59 o
 -11   7   7      436.54      545.87     22.54 o
  -9   7   7       50.96       45.00      7.27 o
  -7   7   7       39.21       64.77     11.19 o
  -5   7   7       83.09      173.32     15.85 o
  -3   7   7       74.67      108.05     13.19 o
  -1   7   7      864.99     1385.84     70.42 o
   3   7   7       14.67        7.82      6.95 o
   5   7   7     1367.62     1653.73     79.63 o
   7   7   7       16.30       19.00      9.89 o
   9   7   7      414.80      583.87     22.53 o
  11   7   7      254.73      307.22     16.68 o
  13   7   7       22.86       43.00      9.05 o
  15   7   7     1581.95     1850.16     47.23 o
  17   7   7       86.80       98.90     18.05 o
  19   7   7      631.49      687.97     42.57 o
  25   7   7        0.02        2.64      7.44 o
  27   7   7       11.72       17.06      7.16 o
 -26   8   7        0.67        0.77      5.61 o
 -24   8   7        2.01       16.30      5.61 o
 -22   8   7        3.76        7.72      6.13 o
 -20   8   7       10.80       20.60      6.84 o
 -18   8   7        5.77        9.18      5.74 o
 -16   8   7       35.53       17.71      6.80 o
 -14   8   7      145.77      223.26     17.10 o
 -12   8   7       42.79       89.47     10.87 o
 -10   8   7      215.24      300.09     17.08 o
  -8   8   7      146.91      215.99     14.30 o
  -6   8   7      158.06      215.96     23.31 o
  -4   8   7       48.48       65.96      7.40 o
  -2   8   7      231.86      179.48     12.20 o
   0   8   7      320.27      345.51     45.72 o
   2   8   7     1349.11     1415.53    335.58 o
   4   8   7      142.29      132.60     18.67 o
   6   8   7      384.23      312.26    129.13 o
   8   8   7      110.81      128.45     21.52 o
  10   8   7        7.87        9.51     10.17 o
  12   8   7       32.57       45.66     13.47 o
  14   8   7      154.35      221.29     25.02 o
  16   8   7      715.76     1134.88     48.92 o
  18   8   7      329.53      319.20    244.53 o
  20   8   7        0.35        6.87      8.79 o
  22   8   7        3.71        1.27      7.49 o
  24   8   7        3.91        4.45      5.70 o
  26   8   7       10.58       10.65      5.78 o
 -25   9   7        4.85        4.37      5.86 o
 -23   9   7        9.87       25.46      9.16 o
 -21   9   7       12.44       25.84     10.29 o
 -19   9   7      126.68      197.36     22.66 o
 -17   9   7      152.14      202.22     23.99 o
 -15   9   7      123.89      159.61     21.26 o
 -13   9   7      542.99      760.67     45.25 o
 -11   9   7       44.01       52.81     24.83 o
  -9   9   7       11.15       15.82      8.95 o
  -7   9   7        8.18       44.55     61.28 o
  -5   9   7        0.00       11.50     16.92 o
  -3   9   7        2.67        8.41      6.97 o
  -1   9   7       74.68      113.42    164.57 o
   1   9   7     1020.87      739.72   1096.38 o
   5   9   7      487.41      430.65     47.74 o
   7   9   7       29.98       -1.58     13.27 o
   9   9   7       99.82       13.30     17.20 o
  11   9   7       24.39       -5.03     16.42 o
  13   9   7      737.05      468.39     43.97 o
  19   9   7       30.61       68.01     12.02 o
  21   9   7       15.46        8.46      7.68 o
  23   9   7       17.29       15.03      6.13 o
 -24  10   7       11.72       27.25      7.52 o
 -22  10   7       54.50      120.72     15.01 o
 -20  10   7        0.86       -5.19      7.56 o
 -18  10   7        1.00        5.62      8.55 o
 -16  10   7       21.48       36.66     11.85 o
 -14  10   7        0.37        6.30      8.89 o
 -12  10   7      129.00      176.25     23.25 o
 -10  10   7        5.52       20.39     36.99 o
  -8  10   7       34.40       53.25     12.99 o
  -6  10   7        7.00       17.97     10.06 o
  -4  10   7       81.55       15.11     48.56 o
  -2  10   7      185.53       31.14     24.67 o
   0  10   7       50.70       20.24     38.80 o
   2  10   7      253.64      198.75     35.86 o
   4  10   7       68.92      113.87     29.44 o
   6  10   7        0.65       35.85     51.44 o
   8  10   7       35.07       12.70     14.43 o
  10  10   7        1.67       94.74     27.99 o
  12  10   7        8.91      260.24     40.45 o
  14  10   7        0.39       24.40     34.54 o
  16  10   7        0.80       -1.60     11.68 o
  20  10   7        1.42       -0.28      9.13 o
  22  10   7        7.79       -1.69      8.55 o
 -21  11   7        6.56       22.91      8.09 o
 -19  11   7       11.16       13.26      8.01 o
 -17  11   7        1.71        3.13      7.86 o
 -15  11   7        1.44        2.76      8.27 o
 -13  11   7        0.19        0.58      7.20 o
 -11  11   7       35.50       90.80     16.67 o
  -9  11   7        3.23        8.72     13.65 o
  -7  11   7       82.46        9.49     21.90 o
  -5  11   7       40.42        6.39      8.06 o
  -3  11   7       36.76        8.14      7.71 o
  -1  11   7        5.08       -3.85     19.67 o
   1  11   7        2.20       11.68     21.18 o
   3  11   7        0.07        2.10     17.80 o
   5  11   7        0.07       -5.58     19.20 o
   7  11   7       13.46       -2.25      8.43 o
   9  11   7        3.34       -3.77     16.00 o
  11  11   7        5.53       17.19     20.37 o
  13  11   7        6.34       75.68     20.86 o
  15  11   7       12.78        5.91     19.23 o
  17  11   7        0.18       -0.55      9.68 o
  19  11   7        3.97       -0.99      7.28 o
 -18  12   7        0.39       -1.23      5.68 o
 -16  12   7        0.63        0.09      6.31 o
 -12  12   7        2.79       -5.16      7.66 o
 -10  12   7       19.90       -3.37      7.98 o
  -8  12   7        6.90        9.31     17.28 o
  -6  12   7       19.21        3.77      7.46 o
  -4  12   7       40.38       -0.27     18.24 o
   0  12   7        3.69        8.45     21.45 o
   2  12   7        0.96       -5.73     21.74 o
   4  12   7       21.14       -4.90     18.91 o
   6  12   7        0.04       -6.41     16.65 o
   8  12   7        1.92        4.42     15.37 o
  10  12   7        1.15       -2.29     14.50 o
  12  12   7        3.68       15.10     16.63 o
 -15  13   7        2.55       -2.63      5.80 o
 -13  13   7        1.90        0.16      6.32 o
 -11  13   7        0.22        2.34      7.36 o
  -9  13   7       11.99       18.40      9.12 o
  -5  13   7       30.79        1.15     14.19 o
  -3  13   7        2.93        2.99     14.05 o
  -1  13   7      122.00       18.82     17.50 o
   3  13   7        9.09       -7.79     17.67 o
   5  13   7       41.94       -9.05     15.92 o
   7  13   7        3.80      -12.20     16.34 o
   9  13   7       37.80        1.32     12.31 o
 -32   0   8        5.75        2.55      5.97 o
 -30   0   8       31.94       23.33      9.79 o
 -28   0   8       51.86       54.20     13.10 o
 -26   0   8      288.98      299.98     28.30 o
 -24   0   8        1.13        7.51      9.06 o
 -22   0   8       37.27       16.02     11.05 o
 -20   0   8      759.08      631.35     39.97 o
 -18   0   8     1635.00     1598.56     60.28 o
 -16   0   8        4.24       17.01     13.06 o
 -14   0   8      683.32      742.68     63.68 o
 -12   0   8       52.63       82.59     22.30 o
 -10   0   8      670.72      760.01     40.84 o
  -8   0   8     2428.00     2584.80    105.77 o
  -6   0   8      651.23      618.34     50.94 o
  -4   0   8     4571.36     4657.20    137.34 o
  -2   0   8    10394.27     9376.65    201.98 o
   0   0   8    12931.08    12322.89    235.51 o
   2   0   8     3690.50     3787.83    134.93 o
   4   0   8     3489.71     3281.47    131.95 o
   6   0   8      896.22      607.01     60.11 o
   8   0   8     2992.19     2706.34    130.70 o
  10   0   8     1203.11      932.29     80.93 o
  12   0   8      778.80      745.85     74.80 o
  14   0   8     1111.70      971.19     89.39 o
  16   0   8     2759.88     2371.70     59.93 o
  18   0   8     2597.92     2236.79     60.32 o
  20   0   8     1997.17     1756.79     60.21 o
  22   0   8      652.55      630.91     26.21 o
  24   0   8        9.37        2.15      6.20 o
  26   0   8      174.00      222.35     15.19 o
  28   0   8       20.31       18.07      8.92 o
  30   0   8       45.50       62.84      7.74 o
 -33   1   8        2.45        2.67      5.43 o
 -31   1   8        0.80       -0.17      4.83 o
 -29   1   8        1.31       -0.76      5.35 o
 -27   1   8        7.92        6.08      6.01 o
 -25   1   8        0.32       -2.14      6.40 o
 -23   1   8        1.59        1.59      6.37 o
 -21   1   8        2.38       -1.01      6.34 o
 -19   1   8       32.00       34.96      7.93 o
 -17   1   8     2634.05     2661.53     69.44 o
 -15   1   8      158.97      162.44     32.76 o
 -13   1   8     4716.83     4464.85     86.57 o
 -11   1   8      171.90      143.63     15.84 o
  -9   1   8      886.45      897.52     36.30 o
  -7   1   8      216.88      195.34     17.71 o
  -5   1   8     4780.54     4704.00     97.46 o
  -3   1   8     6711.06     6586.45    116.76 o
  -1   1   8      532.60      509.93     33.82 o
   1   1   8    14052.34    12783.18    174.24 o
   3   1   8     1553.02     1663.98     83.65 o
   5   1   8      564.25      808.20     46.62 o
   7   1   8     6159.70     5822.65    134.09 o
   9   1   8       18.62       12.34     12.20 o
  11   1   8      436.33      509.84     43.77 o
  13   1   8        1.52        3.36     10.23 o
  15   1   8     2780.36     2557.49     85.76 o
  17   1   8      281.04      286.98     15.50 o
  19   1   8     5532.42     5542.08    132.32 o
  21   1   8     2982.24     3012.19     55.78 o
  23   1   8     1354.02     1391.76     50.98 o
  25   1   8      736.64      740.61     27.05 o
  27   1   8       24.27       26.78      5.63 o
  29   1   8        0.02       -1.29      3.43 o
  31   1   8        7.89       10.38      3.41 o
 -32   2   8       21.33       25.94      8.77 o
 -30   2   8      391.75      342.10     26.58 o
 -28   2   8       73.95       86.95     16.28 o
 -26   2   8      625.25      703.14     58.26 o
 -24   2   8      140.76      195.56     16.18 o
 -22   2   8       42.16       20.97     11.33 o
 -20   2   8      123.21      105.63     16.10 o
 -18   2   8      173.80      171.52     19.32 o
 -16   2   8      190.59      197.31     17.09 o
 -14   2   8        6.27       -6.62     10.22 o
 -12   2   8       12.03        4.44      9.06 o
 -10   2   8       24.59       27.67     11.36 o
  -8   2   8     4268.20     4626.86     96.62 o
  -6   2   8     3738.56     3718.34     74.82 o
  -4   2   8    10160.39    10258.65    120.56 o
  -2   2   8     3519.17     3791.78     89.01 o
   0   2   8     2300.26     2917.01    108.95 o
   2   2   8    10142.80    10651.82    435.00 o
   4   2   8      206.80      154.02     16.48 o
   6   2   8     2102.31     2072.51     78.72 o
   8   2   8     2393.50     2509.79     90.82 o
  10   2   8       57.54       56.89     16.75 o
  12   2   8        0.11       -2.78      9.20 o
  14   2   8       72.01       48.47      9.07 o
  16   2   8     2042.47     1858.59     51.12 o
  18   2   8       43.23       25.33     10.24 o
  20   2   8     2866.26     2630.99     55.53 o
  22   2   8     1692.04     1761.20     47.59 o
  24   2   8      340.56      327.68     19.89 o
  26   2   8        0.74        2.10      4.46 o
  28   2   8       20.07       18.71      4.15 o
  30   2   8       15.62       17.63      3.92 o
 -33   3   8        2.76        8.53      5.76 o
 -31   3   8        0.04        4.36      6.52 o
 -29   3   8       11.58       18.88     10.09 o
 -27   3   8       29.37       15.88     10.79 o
 -25   3   8       49.28       52.82     15.14 o
 -23   3   8      130.86      139.29     21.40 o
 -21   3   8      545.34      462.24     36.12 o
 -19   3   8      634.80      512.63     32.59 o
 -17   3   8       34.30       27.59      8.86 o
 -15   3   8        1.97        3.45      6.53 o
 -13   3   8       53.51       77.40     17.90 o
 -11   3   8       55.70       74.59     17.41 o
  -9   3   8      557.40      678.27     45.91 o
  -7   3   8      561.56      561.31     41.24 o
  -5   3   8      159.27      115.53     19.35 o
  -3   3   8     8632.64     8954.56    242.64 o
  -1   3   8       28.43       28.83      9.32 o
   1   3   8     4532.10     4916.77    145.46 o
   3   3   8        6.25        8.83      7.02 o
   5   3   8     1876.25     1727.43     57.35 o
   7   3   8     1445.25     1611.38     57.34 o
   9   3   8     1748.81     1700.28     88.54 o
  11   3   8      724.87      640.92     50.29 o
  13   3   8      389.68      295.04     20.32 o
  15   3   8      505.02      506.48     27.37 o
  17   3   8      560.67      474.43     20.91 o
  19   3   8       34.83       46.63      7.57 o
  21   3   8       92.39       86.04      9.40 o
  23   3   8      571.08      533.73     25.58 o
  25   3   8       58.29       90.26      8.81 o
  27   3   8       86.07       92.21      7.02 o
  29   3   8       91.19       84.01      7.69 o
  31   3   8        0.57        1.29      5.39 o
 -32   4   8        0.14       -4.44      5.56 o
 -30   4   8       93.55      110.83     14.90 o
 -28   4   8        2.67       -4.81      7.72 o
 -26   4   8      155.19      110.73     17.89 o
 -24   4   8      107.53      109.09     18.81 o
 -22   4   8     1150.51     1037.22     53.61 o
 -20   4   8     1853.42     1892.32     71.62 o
 -18   4   8     1604.68     1389.79     47.70 o
 -16   4   8       75.44       72.85     12.19 o
 -14   4   8     1342.54     1329.84     52.55 o
 -12   4   8      958.36      882.24     58.20 o
 -10   4   8       41.77       39.07     14.15 o
  -8   4   8     2152.64     2028.02     82.22 o
  -6   4   8     1540.61     1590.50     71.78 o
  -4   4   8      779.26      846.33     51.87 o
  -2   4   8      167.68      185.18     25.23 o
   0   4   8      696.63      819.19     44.18 o
   2   4   8      202.69      168.70     22.22 o
   4   4   8     1209.20     1084.10     55.27 o
   6   4   8       64.63       33.13     12.93 o
   8   4   8      352.66      407.58     30.94 o
  10   4   8      148.19      158.81     20.40 o
  12   4   8      456.40      490.80     25.42 o
  14   4   8       25.68       25.50      5.89 o
  16   4   8       91.02      117.51      9.98 o
  18   4   8     1050.26     1173.33     30.72 o
  20   4   8      384.36      416.00     18.68 o
  22   4   8       88.56      116.76     13.15 o
  24   4   8       39.52       39.69      8.21 o
  26   4   8        0.10        6.90      8.19 o
  28   4   8      296.42      328.11     20.57 o
  30   4   8        1.31        7.77      6.36 o
 -31   5   8       11.93        3.96      5.32 o
 -29   5   8        9.59        1.40      6.48 o
 -27   5   8        9.68       19.67      9.18 o
 -25   5   8      202.73      241.65     25.06 o
 -23   5   8      979.72      873.18     47.91 o
 -21   5   8      840.94      896.74     63.36 o
 -19   5   8      913.64      846.71     75.62 o
 -17   5   8      412.69      409.08     20.17 o
 -15   5   8      127.42      132.77     11.57 o
 -13   5   8       40.35       30.78      6.69 o
 -11   5   8      297.63      318.88     36.74 o
  -9   5   8      630.65      719.07     53.20 o
  -7   5   8      798.19      939.52     58.68 o
  -5   5   8     4116.92     4365.16    124.00 o
  -3   5   8     2215.91     2343.69     90.18 o
  -1   5   8      373.45      298.05     45.41 o
   1   5   8      125.16      148.58     33.45 o
   3   5   8     2481.38     2597.72    108.66 o
   5   5   8      539.45      474.88     32.60 o
   7   5   8       29.07       49.17     15.24 o
   9   5   8     1124.78     1259.94     68.86 o
  11   5   8        3.31        4.67      5.06 o
  13   5   8     1935.65     2043.42     38.09 o
  15   5   8       73.22       62.99      7.75 o
  17   5   8      103.01      114.08     10.45 o
  19   5   8       17.08       22.13      6.13 o
  21   5   8        9.83        7.39      6.37 o
  23   5   8      196.06      242.83     24.29 o
  25   5   8        7.22        9.38      8.01 o
  27   5   8      122.75      135.24     13.49 o
  29   5   8       90.35      116.70     11.65 o
 -30   6   8       34.80       55.55      9.18 o
 -28   6   8       18.15       13.71      7.95 o
 -26   6   8        1.21        2.02      7.30 o
 -24   6   8      147.06      172.79     14.05 o
 -22   6   8       22.68       23.62      7.66 o
 -20   6   8      597.47      632.21     33.52 o
 -18   6   8       73.25       50.86      9.23 o
 -16   6   8      163.36      171.48     15.37 o
 -14   6   8      896.69     1066.55     31.76 o
 -12   6   8      977.96     1132.03     31.98 o
 -10   6   8      519.63      576.59     22.34 o
  -8   6   8      143.51      130.26     10.83 o
  -6   6   8      914.01      904.68     59.67 o
  -4   6   8     1367.14     1368.97     72.18 o
  -2   6   8      347.46      391.81     38.47 o
   0   6   8        1.79        1.15      9.64 o
   2   6   8     1248.52      673.45    820.46 o
   4   6   8       77.60       43.95     11.23 o
   6   6   8      114.50      129.21     12.47 o
   8   6   8      448.22      508.44     18.77 o
  10   6   8       10.64       13.89      6.76 o
  12   6   8     1521.96     1598.20     39.55 o
  14   6   8      415.90      429.17     18.23 o
  16   6   8      454.75      545.17     20.97 o
  18   6   8      172.43      204.23     16.69 o
  20   6   8      322.76      438.39     33.18 o
  22   6   8      103.44      125.97     18.34 o
  24   6   8      180.16        0.59     10.80 o
  28   6   8       96.49      171.83     14.33 o
 -29   7   8        8.84       32.57      6.75 o
 -27   7   8       13.83       12.03      6.88 o
 -25   7   8        0.08       -1.75      4.49 o
 -23   7   8       28.77       23.85      6.97 o
 -21   7   8       73.03       70.65     10.45 o
 -19   7   8      138.67      200.84     16.34 o
 -17   7   8       48.55       46.60      9.23 o
 -15   7   8       82.31       96.27     11.82 o
 -13   7   8       23.80       30.66      8.26 o
 -11   7   8      142.59      168.16     13.16 o
  -9   7   8      730.80      839.37     27.50 o
  -7   7   8       13.18        6.05      5.43 o
  -5   7   8      366.18      433.77     25.98 o
  -3   7   8      110.85      106.40      9.24 o
  -1   7   8       49.53       72.43     10.70 o
   1   7   8        4.56       -3.16      4.47 o
   3   7   8     1160.41     1283.57     56.31 o
   5   7   8       92.61       77.02     10.38 o
   7   7   8       40.93        3.59     11.16 o
   9   7   8       16.59       13.99      6.40 o
  11   7   8      142.10      172.87     14.30 o
  13   7   8      490.70      746.75     45.24 o
  15   7   8      210.09      261.61     18.51 o
  17   7   8       72.95      124.59     19.00 o
  19   7   8        4.12       16.15     10.56 o
  25   7   8        5.90        9.35      6.54 o
  27   7   8       78.44      118.88     11.42 o
 -26   8   8       14.59       16.00      4.63 o
 -24   8   8       61.23       57.44      7.73 o
 -22   8   8        4.55        1.15      4.93 o
 -20   8   8        3.60       -0.62      5.22 o
 -18   8   8        0.09       -5.02      5.96 o
 -16   8   8        5.98       11.07      6.70 o
 -14   8   8        1.82        3.97      5.82 o
 -12   8   8       62.96      103.23     12.39 o
 -10   8   8        3.25        5.42      5.87 o
  -8   8   8        1.18       -1.68      7.20 o
  -6   8   8      268.22      312.20     15.72 o
  -4   8   8       80.94      111.68     10.02 o
  -2   8   8       38.17       40.63      9.75 o
   0   8   8      488.27      438.78     24.95 o
   2   8   8      319.14      431.12     24.76 o
   4   8   8      791.92      910.69     87.59 o
   6   8   8      167.14      482.58    199.02 o
   8   8   8      132.97       66.61     23.95 o
  10   8   8        5.86      127.47    175.69 o
  12   8   8      803.00     1137.80     88.40 o
  14   8   8       43.14       21.73     11.41 o
  18   8   8      354.47      368.63    278.89 o
  20   8   8       11.46       29.31      9.42 o
  22   8   8       85.12      147.07     15.90 o
  24   8   8        5.04       10.75     10.26 o
 -25   9   8        5.60       10.70      5.63 o
 -23   9   8        2.03        3.17      6.39 o
 -21   9   8       24.23       24.95      6.38 o
 -19   9   8        6.96        6.18      5.05 o
 -17   9   8       94.27      134.91     12.81 o
 -15   9   8       22.03       56.84      9.14 o
 -13   9   8        2.31        7.06      9.59 o
 -11   9   8       16.67       29.78     18.12 o
  -9   9   8       32.93       42.30     13.79 o
  -7   9   8      128.67      175.08     22.96 o
  -5   9   8       39.87       41.58     11.25 o
  -3   9   8      357.70      453.13    100.10 o
  -1   9   8      129.77       12.35     31.98 o
   1   9   8      779.94     1135.24     70.54 o
   3   9   8      260.05      235.07     40.29 o
   9   9   8        7.96      133.77    150.21 o
  11   9   8        2.37      103.04    120.36 o
  13   9   8      165.77      149.88     29.12 o
  21   9   8        7.84       -5.70      9.02 o
  23   9   8        1.57        0.78      7.59 o
 -22  10   8       15.02       15.28      7.47 o
 -20  10   8        2.23        7.90      7.49 o
 -18  10   8        0.20       -2.43      7.83 o
 -16  10   8        1.21       -0.72      8.43 o
 -14  10   8       96.29      146.38     20.21 o
 -12  10   8        0.64        2.25      7.80 o
 -10  10   8       50.90       41.60     30.23 o
  -8  10   8       77.44      113.97     19.48 o
  -6  10   8       40.39       -5.02      9.00 o
  -2  10   8        0.28        2.88      9.25 o
   0  10   8       73.10       39.60     24.67 o
   2  10   8      176.78       18.71     37.09 o
   4  10   8       75.08       -4.55     18.67 o
   6  10   8       55.53       10.54     24.48 o
   8  10   8        5.45       19.96     20.76 o
  10  10   8       72.59       85.78     26.19 o
  12  10   8      104.80        7.43     17.22 o
  14  10   8       40.45       -1.51     11.86 o
  16  10   8       36.36        1.54     10.53 o
  20  10   8       52.25       -0.98      9.43 o
 -21  11   8        7.63        6.22      5.58 o
 -19  11   8        5.98        0.80      6.31 o
 -17  11   8        7.51       11.20      7.92 o
 -15  11   8        1.98        3.19      8.38 o
 -13  11   8       25.48       33.00     11.02 o
 -11  11   8        1.45       -1.41      7.60 o
  -9  11   8        3.12        2.90      7.56 o
  -7  11   8       69.67       -7.32     20.51 o
  -5  11   8       15.85        5.54      8.53 o
  -3  11   8       90.78       21.41     24.73 o
  -1  11   8        1.30       12.36     20.75 o
   1  11   8       44.17      -10.78     20.58 o
   3  11   8       15.62       -8.25     18.41 o
   5  11   8       12.54       -8.23     20.30 o
   7  11   8        6.63        4.67     16.84 o
   9  11   8        0.12       26.61     21.60 o
  11  11   8       94.85        4.58     17.86 o
  13  11   8       54.64        5.94      9.93 o
  15  11   8       18.46       -1.82     11.06 o
 -18  12   8        0.36        1.92      4.76 o
 -16  12   8       20.63        3.72      5.56 o
 -12  12   8        0.00       -3.57      7.33 o
 -10  12   8       48.54        1.00      6.36 o
  -6  12   8       12.23       -0.05     16.12 o
  -2  12   8       63.02       26.75     22.23 o
   0  12   8       10.12       17.95     21.43 o
   4  12   8        2.01       -4.52     18.90 o
   6  12   8        1.38        4.62     17.43 o
  10  12   8       12.73      -16.52     16.52 o
  12  12   8       64.44        6.30      5.78 o
 -11  13   8        1.15       17.26      6.78 o
  -7  13   8       35.34        1.90      5.31 o
  -3  13   8       17.50       12.62     15.42 o
  -1  13   8        0.35       11.04     15.23 o
   1  13   8        3.90       12.74     14.85 o
   3  13   8        5.42       22.46     17.36 o
   5  13   8        0.08        2.38     12.94 o
   7  13   8        5.01        8.93      6.64 o
 -33   1   9        1.95       -5.09      5.09 o
 -31   1   9      234.19      255.13     19.96 o
 -29   1   9       59.12       42.53      7.61 o
 -27   1   9       81.59       57.92      9.32 o
 -25   1   9      351.14      390.48     36.90 o
 -23   1   9      412.73      454.55     24.49 o
 -21   1   9      570.00      621.17     32.79 o
 -19   1   9      901.26     1006.12     32.04 o
 -17   1   9      845.31      758.54     29.81 o
 -15   1   9      686.73      563.96     62.34 o
 -13   1   9      784.68      803.92     48.91 o
 -11   1   9      142.78      162.42     17.65 o
  -9   1   9       65.27       58.55     13.51 o
  -7   1   9      519.57      574.32     42.17 o
  -5   1   9     8816.05     9074.22    350.49 o
  -3   1   9     2651.03     2651.44     79.50 o
  -1   1   9     6438.00     6452.05    175.49 o
   1   1   9    10672.03    10469.32    169.28 o
   3   1   9     1096.90     1126.57     57.73 o
   5   1   9       11.60        9.08      9.99 o
   7   1   9     1333.24     1111.33     62.16 o
   9   1   9      756.84      684.44     50.95 o
  11   1   9        4.51       11.81     10.26 o
  13   1   9      660.65      585.57     27.48 o
  15   1   9       40.63       39.21      6.98 o
  17   1   9        0.05        5.91      6.35 o
  19   1   9     2634.15     2482.58    106.77 o
  21   1   9        1.18        5.56      5.56 o
  23   1   9       20.30       25.01      6.28 o
  25   1   9        3.27        2.72      3.95 o
  27   1   9       15.06       15.52      4.45 o
  29   1   9        5.78        5.32      3.17 o
  31   1   9       27.01       32.55      7.09 o
 -32   2   9        5.21        8.04      6.41 o
 -30   2   9       71.72       61.99     11.74 o
 -28   2   9      101.35       94.21     15.84 o
 -26   2   9       59.70       47.55     13.05 o
 -24   2   9      932.09      881.80     48.66 o
 -22   2   9      314.88      319.21     30.40 o
 -20   2   9      206.15      205.61     21.21 o
 -18   2   9      698.62      616.29     34.77 o
 -16   2   9     1024.59     1014.74     42.94 o
 -14   2   9      488.91      450.71     39.79 o
 -12   2   9      679.54      654.82     46.50 o
 -10   2   9      322.47      275.91     29.78 o
  -8   2   9       98.98       75.26     16.49 o
  -6   2   9      542.34      663.82     38.77 o
  -4   2   9     4907.27     4767.75    201.41 o
  -2   2   9      389.92      311.62     27.97 o
   0   2   9     2234.30     2588.33    111.56 o
   2   2   9     4036.78     3817.24    122.77 o
   4   2   9      837.51      887.21     57.76 o
   6   2   9        5.16       20.49      7.40 o
   8   2   9      387.22      403.83     39.30 o
  10   2   9      384.09      292.70     34.43 o
  12   2   9     1865.31     1662.81     45.99 o
  14   2   9       31.45       29.40      8.19 o
  16   2   9     3655.34     3387.92     70.74 o
  18   2   9      331.06      277.30     26.64 o
  20   2   9     3292.57     3462.70     65.16 o
  22   2   9      377.07      402.50     18.02 o
  24   2   9       25.07       20.91      7.45 o
  26   2   9      288.28      318.09     12.40 o
  28   2   9       27.86       23.71      4.07 o
  30   2   9        0.00        2.57      3.80 o
 -33   3   9        2.25        1.22      4.26 o
 -31   3   9        7.60        6.61      6.03 o
 -29   3   9        0.21        4.58      7.02 o
 -27   3   9        5.22       11.87      8.93 o
 -25   3   9      117.90      102.58     18.06 o
 -23   3   9       85.21       77.75     16.79 o
 -21   3   9      450.85      370.29     32.83 o
 -19   3   9      765.98      712.08     44.73 o
 -17   3   9      522.01      425.76     25.92 o
 -15   3   9      327.12      314.94     21.79 o
 -13   3   9      114.53      149.39     14.78 o
 -11   3   9      217.58      213.73     28.23 o
  -9   3   9      205.13      264.96     30.72 o
  -7   3   9      749.38      638.35     46.26 o
  -5   3   9      871.33      889.99     53.40 o
  -3   3   9     1764.06     1643.06    100.63 o
  -1   3   9      421.71      356.79     30.52 o
   1   3   9      716.04      781.73     47.07 o
   3   3   9     2381.78     2479.95     81.10 o
   5   3   9      469.50      424.43     29.83 o
   7   3   9     4465.12     4436.44    126.05 o
   9   3   9     1435.96     1430.32     57.47 o
  11   3   9      967.28     1119.16     37.76 o
  13   3   9      191.88      138.08     14.41 o
  15   3   9      880.27      892.73     36.67 o
  17   3   9      186.19      186.67     15.49 o
  19   3   9       24.46       27.63      6.79 o
  21   3   9     1774.00     1765.79     49.23 o
  23   3   9      577.03      578.72     25.97 o
  25   3   9      350.75      447.07     16.78 o
  27   3   9        7.43        9.05      3.56 o
  29   3   9        0.33        1.36      5.15 o
 -32   4   9        5.38        9.16      4.82 o
 -30   4   9        0.39        9.23      7.17 o
 -28   4   9       44.59       42.22     11.44 o
 -26   4   9       25.56       30.99     10.87 o
 -24   4   9       11.98       11.72      9.77 o
 -22   4   9      139.13      104.01     18.27 o
 -20   4   9      621.99      545.84     39.36 o
 -18   4   9       68.33       71.33     17.97 o
 -16   4   9      597.48      493.39     28.47 o
 -14   4   9        8.94        1.05      6.38 o
 -12   4   9      616.69      648.46     30.54 o
 -10   4   9       21.16       22.00     12.37 o
  -8   4   9      680.96      847.06     55.83 o
  -6   4   9     2875.95     2675.90     97.51 o
  -4   4   9     4431.05     4517.94    125.61 o
  -2   4   9      748.40      620.95     64.53 o
   0   4   9      871.84      866.87     75.78 o
   2   4   9     1185.52     1404.93     64.56 o
   4   4   9      774.17      902.88     52.82 o
   6   4   9     3986.34     4604.16    244.22 o
   8   4   9       97.39      120.53     20.74 o
  10   4   9      228.47      234.53     16.65 o
  12   4   9      299.44      242.43     14.22 o
  14   4   9     2206.66     2283.06     44.22 o
  16   4   9      102.05      126.91     10.90 o
  18   4   9      366.98      352.99     17.41 o
  20   4   9       67.88       72.44      8.70 o
  22   4   9        2.32        4.11      6.13 o
  24   4   9      116.67      129.83     12.43 o
  26   4   9        1.06        2.01      7.19 o
  28   4   9       22.11       29.22      7.27 o
 -31   5   9       11.14        6.07      5.22 o
 -29   5   9        7.94        3.15      6.42 o
 -27   5   9        0.80       -0.02      6.62 o
 -25   5   9      152.39      160.28     20.32 o
 -23   5   9       29.78       13.06     10.30 o
 -21   5   9     1554.82     1382.35     60.46 o
 -19   5   9      109.89      109.12     18.82 o
 -17   5   9      589.17      592.41     27.20 o
 -15   5   9      466.73      461.06     21.03 o
 -13   5   9      337.85      379.12     18.78 o
 -11   5   9       30.95       21.95      6.20 o
  -9   5   9      537.01      558.27     27.97 o
  -7   5   9       41.25       78.20     20.05 o
  -5   5   9     1211.25     1520.68     76.97 o
  -3   5   9      222.72      257.64     44.71 o
  -1   5   9      720.46      764.21     73.86 o
   1   5   9     1686.17     1691.79    110.42 o
   3   5   9        9.04       11.66     10.17 o
   5   5   9        2.30        3.38      6.77 o
   7   5   9       19.29       28.69      6.79 o
   9   5   9     1574.57     1784.23     47.81 o
  11   5   9       76.76       67.48      9.99 o
  13   5   9     1318.83     1479.24     33.90 o
  15   5   9      175.42      196.65     12.95 o
  17   5   9       45.46       48.24      7.49 o
  19   5   9       14.86       13.35      5.61 o
  21   5   9      116.78      135.57     13.29 o
  23   5   9      155.83      176.93     20.95 o
  25   5   9       73.79       85.92     14.73 o
  27   5   9        7.72        5.80      5.08 o
 -30   6   9        0.36       -0.67      4.36 o
 -28   6   9      118.14      110.27     13.86 o
 -26   6   9       10.24       19.75      9.69 o
 -24   6   9      187.54      236.84     23.51 o
 -22   6   9      343.48      443.73     29.42 o
 -20   6   9       15.30       11.34      6.33 o
 -18   6   9        4.54       20.83      7.32 o
 -16   6   9      844.82      940.00     47.64 o
 -14   6   9      140.94      178.54     14.54 o
 -12   6   9     2193.36     2292.14     60.53 o
 -10   6   9      187.69      244.38     15.01 o
  -8   6   9     1331.11     1352.44     34.41 o
  -6   6   9      269.25      242.45     14.80 o
  -4   6   9      389.96      499.44     27.01 o
  -2   6   9        0.97       -1.16      5.73 o
   0   6   9      141.73       63.08     35.25 o
   2   6   9      418.22      399.23     29.31 o
   4   6   9      230.21      243.07     17.19 o
   6   6   9      133.12      187.41     17.75 o
   8   6   9       58.83       76.08      8.78 o
  10   6   9      289.38      377.43     17.39 o
  12   6   9        0.05        0.71      5.52 o
  14   6   9        0.24        0.42      5.95 o
  16   6   9        6.57       15.32      7.52 o
  18   6   9      218.83      223.54     17.07 o
  20   6   9       91.37      112.55     18.29 o
  22   6   9        6.31        2.90      7.77 o
  24   6   9       25.84        2.48     10.29 o
  26   6   9       53.07       61.64      6.55 o
 -27   7   9       29.64       35.37      8.52 o
 -25   7   9       58.23       74.30     12.71 o
 -23   7   9      165.43      171.41     13.46 o
 -21   7   9       49.16       55.30      9.37 o
 -19   7   9       92.27       94.81     11.89 o
 -17   7   9        4.11        4.31      5.75 o
 -15   7   9        1.48        8.56      6.92 o
 -13   7   9       74.85      121.16     13.33 o
 -11   7   9        5.10       16.59      6.73 o
  -9   7   9      615.99      584.53     23.71 o
  -7   7   9     1410.73     1598.61     52.13 o
  -5   7   9        3.26        6.44      6.63 o
  -3   7   9      465.21      551.05     59.87 o
  -1   7   9      320.01      408.34     41.86 o
   1   7   9       20.46       10.72      5.95 o
   3   7   9      250.88      304.99     28.52 o
   5   7   9       98.84       88.95     13.44 o
   7   7   9      182.34      255.29     36.44 o
   9   7   9      541.76      792.97     65.94 o
  11   7   9       84.34      121.34     12.68 o
  13   7   9       18.58       35.92      7.23 o
  15   7   9      130.14      205.19     16.30 o
  17   7   9       50.80       77.37     10.73 o
  19   7   9       72.30      108.40     17.43 o
  23   7   9        2.97       15.80      7.33 o
  25   7   9        1.82        4.92      4.79 o
 -26   8   9      186.84      292.68     17.20 o
 -24   8   9        4.98        1.42      4.02 o
 -22   8   9        6.91       16.62      6.14 o
 -20   8   9        1.35        1.92      4.79 o
 -18   8   9        2.48        2.31      5.17 o
 -16   8   9       24.90       27.35      7.61 o
 -14   8   9      417.50      513.20     25.65 o
 -12   8   9      234.31      307.36     19.98 o
 -10   8   9     1035.65     1076.79    552.70 o
  -8   8   9      212.02      259.09     27.45 o
  -6   8   9      226.36      270.02     17.78 o
  -4   8   9       32.56       40.34      9.53 o
  -2   8   9      103.98       97.49     26.19 o
   0   8   9      433.36      512.29     27.78 o
   2   8   9       16.32     1585.81   2510.71 o
   4   8   9      325.09      386.65    133.13 o
   6   8   9      262.01       20.78     21.05 o
   8   8   9       38.58      372.17     47.00 o
  10   8   9      192.87      183.70    131.31 o
  12   8   9       54.60       63.19      9.87 o
  14   8   9      104.20      150.48     26.90 o
  18   8   9       13.24       -2.64      9.95 o
 -23   9   9        1.89        7.19      6.53 o
 -21   9   9        1.17        7.54      7.28 o
 -19   9   9        5.44       16.11      8.65 o
 -17   9   9       25.57       27.73     10.57 o
 -15   9   9        0.15       -0.47      8.03 o
 -13   9   9        0.01        0.75      7.59 o
 -11   9   9       32.16       50.77      8.45 o
  -9   9   9       77.95       84.09     10.25 o
  -7   9   9        2.88        1.68      5.47 o
  -5   9   9       81.78       68.17     53.89 o
  -3   9   9      428.41      533.74     30.15 o
  -1   9   9       36.04       39.40     36.03 o
   1   9   9      625.11      733.53    339.00 o
   3   9   9      109.19       17.98     21.08 o
   7   9   9      266.32       14.71     22.29 o
   9   9   9      122.66        0.19      8.86 o
  11   9   9      115.13        2.71      9.35 o
  13   9   9      126.36       82.66     16.03 o
  23   9   9       36.47       -3.13      7.25 o
 -22  10   9        0.46        0.27      5.51 o
 -20  10   9        0.04        5.82      6.95 o
 -18  10   9        6.18       20.13      9.78 o
 -16  10   9        0.17       -2.56      7.66 o
 -14  10   9        2.61        1.87      7.77 o
 -12  10   9       23.49       54.90     13.38 o
 -10  10   9        3.79        3.13      8.25 o
  -8  10   9       15.50       -3.48      7.56 o
  -4  10   9       52.57        4.75      7.82 o
  -2  10   9       24.67       17.97     23.02 o
   0  10   9      188.61       17.92     22.85 o
   2  10   9      228.92        1.55     19.82 o
   4  10   9        0.22      -11.57     22.92 o
   6  10   9       94.24        8.67     21.69 o
   8  10   9       65.27      -13.89     18.65 o
  10  10   9      100.36        6.90     20.41 o
  12  10   9        1.29        1.65      7.41 o
  14  10   9        0.35       -0.83      9.77 o
  20  10   9       22.13       -1.50      7.25 o
 -17  11   9        0.87       -5.60      6.83 o
 -15  11   9        0.42       -0.56      6.90 o
 -13  11   9        0.48        0.88      6.96 o
  -7  11   9       34.54        4.82      8.14 o
  -5  11   9       57.86        1.48     20.37 o
  -3  11   9       86.22       17.71     20.32 o
   1  11   9        6.26       18.35     22.66 o
   5  11   9       12.84        2.73     19.97 o
   9  11   9      105.00       -3.71      8.22 o
  11  11   9        1.39       -3.14      6.68 o
  13  11   9       15.83       -6.59      6.60 o
  15  11   9        0.43        0.46      7.59 o
  17  11   9        4.19        0.86      7.45 o
  -8  12   9        5.17       -4.95      6.34 o
  -4  12   9       17.90       13.46     17.78 o
  -2  12   9        0.50        1.37     15.35 o
   2  12   9        0.04       10.81     17.07 o
   4  12   9       12.50       -6.64     15.67 o
   6  12   9        5.57        6.89     15.18 o
   8  12   9        0.02       -0.90      6.19 o
  10  12   9        8.61       -1.05      5.49 o
  -5  13   9       28.18        5.68      6.04 o
  -3  13   9        1.82        3.48      6.09 o
  -1  13   9       23.33        7.76      7.20 o
   1  13   9       10.41        7.59      6.65 o
   3  13   9       19.35       -2.85      5.63 o
   5  13   9       19.00       -0.43      5.23 o
 -30   0  10       24.58       21.70      7.82 o
 -28   0  10        0.80       -0.04      7.30 o
 -26   0  10      185.73      165.63     20.10 o
 -24   0  10        0.55       -5.05      9.45 o
 -22   0  10       81.57       76.80     15.72 o
 -20   0  10       39.38       47.44     12.48 o
 -18   0  10     1690.61     1629.14     61.93 o
 -16   0  10      680.16      718.94     39.51 o
 -14   0  10      268.06      267.44     40.25 o
 -12   0  10        0.65       19.42     14.75 o
 -10   0  10     1903.17     1744.85     97.17 o
  -8   0  10        8.83       10.77     11.95 o
  -6   0  10      327.24      309.11     41.59 o
  -4   0  10     2468.13     2189.66    107.71 o
  -2   0  10     4666.75     4150.90    153.75 o
   0   0  10     1943.89     1923.34    108.27 o
   2   0  10     3439.60     3324.62    144.83 o
   4   0  10     3008.05     2732.16    136.04 o
   6   0  10      908.03      930.57     83.42 o
   8   0  10     1550.74     1223.79     98.83 o
  10   0  10     2180.15     2164.20    134.85 o
  12   0  10       65.21       85.95     11.99 o
  14   0  10       10.37       13.88      7.25 o
  16   0  10      199.40      160.19     19.24 o
  18   0  10       53.93       47.81     11.98 o
  20   0  10     5787.73     6108.90    112.08 o
  22   0  10       31.63       37.11      8.40 o
  24   0  10       86.96       92.69     10.71 o
  26   0  10       45.02       38.04      7.00 o
  28   0  10      120.44      129.49     10.12 o
  30   0  10       57.22       78.95      9.25 o
 -31   1  10       30.79       20.03      7.54 o
 -29   1  10        6.86       11.06      7.46 o
 -27   1  10        7.15        5.18      5.28 o
 -25   1  10       89.37       87.66     11.32 o
 -23   1  10      149.55      133.60     13.69 o
 -21   1  10        3.43        9.96      6.31 o
 -19   1  10       44.47       30.82      7.43 o
 -17   1  10      408.29      456.12     23.80 o
 -15   1  10        6.38        4.44      7.05 o
 -13   1  10     1339.48     1243.60     90.26 o
 -11   1  10      642.87      539.23     59.28 o
  -9   1  10      247.98      263.90     37.60 o
  -7   1  10     2659.70     2631.78    114.33 o
  -5   1  10     1139.35     1238.88     57.44 o
  -3   1  10     1920.42     1789.23     70.13 o
  -1   1  10        0.12        4.08      7.80 o
   1   1  10     1564.23     1518.62     69.28 o
   3   1  10     1400.13     1343.04     66.92 o
   5   1  10      701.01      551.79     45.20 o
   7   1  10        1.12       -4.89     13.55 o
   9   1  10      113.93       98.80     22.44 o
  11   1  10        5.04       -2.25      4.88 o
  13   1  10        0.06        4.82      4.73 o
  15   1  10       77.64       76.91      8.83 o
  17   1  10     2444.57     2331.34     49.10 o
  19   1  10     1113.95     1056.12     33.28 o
  21   1  10     1033.91     1124.78     30.43 o
  23   1  10      380.51      367.16     16.56 o
  25   1  10       36.46       42.72      5.48 o
  27   1  10       31.46       42.19      4.82 o
  29   1  10        0.24        0.54      2.47 o
 -32   2  10        3.90        7.32      5.43 o
 -30   2  10        0.21        3.68      6.20 o
 -28   2  10        2.59        4.59      7.24 o
 -26   2  10       29.74       44.65     12.11 o
 -24   2  10       72.35       38.16     11.69 o
 -22   2  10       96.81       81.36     16.69 o
 -20   2  10      234.32      197.44     23.67 o
 -18   2  10       48.07       45.53     11.40 o
 -16   2  10       93.40       76.17     13.75 o
 -14   2  10      119.84      114.76     12.82 o
 -12   2  10       40.49       31.54     14.14 o
 -10   2  10       71.85       59.79     22.07 o
  -8   2  10      185.25      129.99     29.78 o
  -6   2  10       19.86       14.45     14.35 o
  -4   2  10     3016.51     2936.24    140.54 o
  -2   2  10     2296.14     2414.74    135.21 o
   0   2  10     3308.63     3552.56    178.12 o
   2   2  10       95.36      133.21     22.22 o
   4   2  10      220.38      232.62     29.82 o
   6   2  10      928.60      785.87     54.91 o
   8   2  10       27.85       38.67     14.31 o
  10   2  10       62.66       60.44      9.51 o
  12   2  10      504.06      522.13     27.20 o
  14   2  10     1486.94     1286.52     43.38 o
  16   2  10        0.86       -4.07      8.70 o
  18   2  10        2.63        2.18      9.39 o
  20   2  10     1158.47     1141.86     30.33 o
  22   2  10      138.98      131.28     10.72 o
  24   2  10      498.06      575.59     24.46 o
  26   2  10      171.48      175.81      8.83 o
  28   2  10        0.44       -0.43      3.13 o
 -31   3  10        0.22       -2.32      5.59 o
 -29   3  10        3.11        3.94      6.57 o
 -27   3  10        0.21        0.06      7.25 o
 -25   3  10      204.66      164.86     20.82 o
 -23   3  10      379.36      346.45     30.68 o
 -21   3  10      576.95      505.75     37.57 o
 -19   3  10      551.75      551.34     38.79 o
 -17   3  10       25.63       55.74     33.42 o
 -15   3  10      166.66      121.37     10.52 o
 -13   3  10       58.84       43.58      7.78 o
 -11   3  10      567.94      639.80     29.72 o
  -9   3  10      432.09      439.93     41.02 o
  -7   3  10     2330.19     2366.29    129.25 o
  -5   3  10      449.32      489.61     59.04 o
  -3   3  10      265.84      249.93     42.67 o
  -1   3  10     1601.88     1891.96    142.04 o
   1   3  10      218.60      210.97     26.99 o
   3   3  10      299.13      375.35     33.80 o
   5   3  10        1.20       15.77     19.07 o
   7   3  10     1949.38     2042.87     90.47 o
   9   3  10      908.88      802.44     31.84 o
  11   3  10     2823.33     2678.22     60.82 o
  13   3  10     3552.82     3455.75     71.18 o
  15   3  10     1016.38     1029.28     48.84 o
  17   3  10       33.70       37.68      8.35 o
  19   3  10        7.27       10.42      5.43 o
  21   3  10       50.75       60.06      8.12 o
  23   3  10       10.80        5.66      5.71 o
  25   3  10       20.24       33.12      7.42 o
  27   3  10       14.67       25.25      6.17 o
  29   3  10        0.06       -0.04      3.11 o
 -30   4  10       36.35       43.80      9.00 o
 -28   4  10        0.07        0.74      6.29 o
 -26   4  10        7.08       10.70      8.80 o
 -24   4  10      160.91      161.89     21.06 o
 -22   4  10      110.72      105.07     18.53 o
 -20   4  10       59.07       57.28     14.91 o
 -18   4  10       40.90       27.46     10.98 o
 -16   4  10      114.11       72.94     14.65 o
 -14   4  10        1.63        7.92      6.66 o
 -12   4  10       65.11       37.35      9.24 o
 -10   4  10       15.76        4.69      7.33 o
  -8   4  10       12.29       20.38      7.42 o
  -6   4  10      114.54       68.86     61.65 o
  -4   4  10      234.38      152.17    125.37 o
  -2   4  10      243.26      214.68     40.78 o
   0   4  10       14.60        1.71     12.31 o
   2   4  10     1078.33     1002.91     59.17 o
   4   4  10      478.62      492.50     34.43 o
   6   4  10      367.33      440.80     22.20 o
   8   4  10     1461.84     1503.45     30.31 o
  10   4  10     1308.48     1269.26     46.01 o
  12   4  10      887.91      961.40     40.07 o
  14   4  10      503.37      569.61     52.26 o
  16   4  10      613.62      647.39     27.78 o
  18   4  10       24.79       26.68      6.87 o
  20   4  10      202.66      204.90     13.18 o
  22   4  10        2.30       -4.36      6.14 o
  24   4  10        5.67        4.00      5.08 o
  26   4  10        8.14        3.20      4.43 o
  28   4  10      113.74      160.42     12.31 o
 -29   5  10       26.46       36.57      8.58 o
 -27   5  10       11.57       20.13      9.15 o
 -25   5  10      457.33      460.97     31.54 o
 -23   5  10      171.33      175.36     21.59 o
 -21   5  10     1255.17     1378.11     59.47 o
 -19   5  10       68.97       47.49     13.33 o
 -17   5  10      214.90      170.08     22.50 o
 -15   5  10      148.94      180.30     17.74 o
 -13   5  10      408.16      521.66     22.32 o
 -11   5  10        2.24        5.22      5.83 o
  -9   5  10        1.38       17.16      4.91 o
  -7   5  10        5.29        6.74      4.30 o
  -5   5  10     1524.89     1489.40     49.09 o
  -3   5  10      238.75       97.53    111.96 o
  -1   5  10       12.68        0.11      6.29 o
   1   5  10      132.90      101.23     12.74 o
   3   5  10        0.25        0.47      3.32 o
   5   5  10       19.06       19.79      5.16 o
   7   5  10      823.93      865.05     34.18 o
   9   5  10      331.90      325.70     21.75 o
  11   5  10     1013.28     1127.96     44.90 o
  13   5  10      113.41      112.45     13.26 o
  15   5  10      248.22      260.53     14.75 o
  17   5  10      235.92      238.58     14.16 o
  19   5  10        0.99        4.90      4.86 o
  21   5  10       13.91       15.76      6.76 o
  23   5  10       26.02       26.53     10.62 o
  27   5  10       44.47       57.49      7.77 o
 -28   6  10        4.66        8.17      6.48 o
 -26   6  10      111.38      103.69     14.33 o
 -24   6  10      291.04      313.31     25.76 o
 -22   6  10       55.16       61.81     14.33 o
 -20   6  10      118.52      161.74     14.56 o
 -18   6  10        0.00       -2.30      6.10 o
 -16   6  10       33.44       63.96     10.36 o
 -14   6  10       46.14       32.79      8.39 o
 -12   6  10       38.30       39.94      8.94 o
 -10   6  10     2985.66     3305.05     77.23 o
  -8   6  10       24.24       43.14      7.45 o
  -6   6  10     1524.42     1588.78     53.92 o
  -4   6  10       59.41       30.57     32.50 o
  -2   6  10       49.13       27.42     11.97 o
   0   6  10      134.43      113.30     13.71 o
   2   6  10       24.39       20.81      7.74 o
   4   6  10       11.06        9.91      5.07 o
   6   6  10      157.84      186.34     12.48 o
   8   6  10      120.89      138.75     11.27 o
  10   6  10      876.29      921.73     43.69 o
  12   6  10      225.85      269.28     15.32 o
  14   6  10       32.99       44.29     10.22 o
  16   6  10      467.97      494.24     24.71 o
  18   6  10       21.43       16.92      7.04 o
  20   6  10        8.88       12.67      8.85 o
  22   6  10        6.35       10.32      9.14 o
  24   6  10       16.12       -2.06      8.34 o
 -27   7  10        3.77        2.74      4.88 o
 -25   7  10       35.47       49.66     10.61 o
 -23   7  10       99.00      157.22     18.09 o
 -21   7  10       11.29       12.38      7.03 o
 -19   7  10       25.58       27.82      7.77 o
 -17   7  10        0.04        3.09      5.90 o
 -15   7  10        6.87        0.90      5.55 o
 -13   7  10       16.12       17.69      7.55 o
 -11   7  10      444.57      535.09     26.43 o
  -9   7  10       26.92       35.71      8.82 o
  -7   7  10        6.49        6.66      7.65 o
  -5   7  10      121.05      842.08    577.50 o
  -3   7  10      207.95      200.93     39.58 o
  -1   7  10      701.68      724.65     75.50 o
   1   7  10      212.38      279.07     25.52 o
   3   7  10      419.04      498.00     62.71 o
   5   7  10       45.56       57.43     10.64 o
   7   7  10      178.43      489.80    527.00 o
   9   7  10       31.36       24.62      6.97 o
  11   7  10       56.75       53.94      8.01 o
  13   7  10       40.31       59.49      8.54 o
  15   7  10       84.24      124.81     12.90 o
  17   7  10      298.98      345.52     31.95 o
  19   7  10        7.30        7.02      8.59 o
  21   7  10        4.87       -0.64      9.38 o
  25   7  10        2.22       -0.53      6.61 o
 -22   8  10       45.00       43.27      8.80 o
 -20   8  10        8.30       11.45      5.50 o
 -18   8  10        0.16       -1.50      5.21 o
 -16   8  10       46.77       55.73      9.44 o
 -14   8  10      175.88      151.59     14.63 o
 -12   8  10        0.36        9.71      9.71 o
 -10   8  10      106.57      153.10     37.26 o
  -8   8  10      152.05      210.83     20.73 o
  -6   8  10      428.12      339.43    270.51 o
  -4   8  10        8.42      136.33    252.98 o
  -2   8  10     2800.56     2949.56   1393.03 o
   0   8  10       20.83       48.91     12.62 o
   2   8  10     2177.71     2187.82    943.31 o
   4   8  10      293.25      326.00     68.71 o
   6   8  10       15.46      317.93     49.71 o
   8   8  10      234.50       10.63     21.66 o
  10   8  10        0.14       -6.04      8.63 o
  12   8  10      109.92      166.24     13.97 o
  14   8  10      194.38      274.30     48.54 o
  18   8  10       72.33       -1.17     11.06 o
 -21   9  10       23.01        4.42      5.66 o
 -19   9  10        0.57        0.80      6.77 o
 -17   9  10       51.17       97.44     16.40 o
 -15   9  10       68.41      124.41     11.48 o
 -13   9  10       65.38       71.40      9.29 o
 -11   9  10       57.09       82.47     10.04 o
  -9   9  10       44.96       58.97     11.50 o
  -7   9  10       21.23        6.00      5.21 o
  -5   9  10       22.14       23.06     24.13 o
  -3   9  10       77.36       96.38     62.36 o
  -1   9  10        0.21       10.81     12.16 o
   1   9  10      252.99      413.69     27.67 o
   3   9  10       32.96       60.43     30.32 o
   5   9  10       12.29       43.38     28.93 o
   7   9  10       16.89      103.20     37.09 o
   9   9  10        1.48       10.00     13.70 o
  11   9  10       34.25       47.73     14.28 o
  13   9  10      117.83      167.14     19.95 o
  21   9  10        4.76        0.50      8.45 o
 -18  10  10        0.00        1.73      6.34 o
 -16  10  10       19.29       -1.88      7.39 o
 -14  10  10        0.14        1.36      7.76 o
 -12  10  10        1.21       -4.00      7.95 o
 -10  10  10      119.41       34.26     12.66 o
  -8  10  10       12.37       -0.72      7.76 o
  -6  10  10        0.19       -0.80      7.25 o
  -4  10  10        2.06        2.31      5.94 o
  -2  10  10       10.79       23.41      8.57 o
   0  10  10      163.46       16.19     25.22 o
   2  10  10       12.69        5.04     20.18 o
   4  10  10        9.38       23.41     24.81 o
   6  10  10       55.59        2.14     19.68 o
   8  10  10        0.25        8.20     14.05 o
  10  10  10       94.50        8.20     15.53 o
  12  10  10        0.39        5.83      6.21 o
  14  10  10       28.42       -0.28      9.20 o
  16  10  10       43.56        3.73      8.57 o
  18  10  10       37.70        0.91      7.90 o
 -17  11  10        4.51       -4.56      5.82 o
 -15  11  10       20.11        3.44      6.84 o
 -13  11  10       59.35        4.03      7.28 o
 -11  11  10       28.74       -5.70      7.72 o
  -9  11  10        6.11        7.54      7.65 o
  -7  11  10        0.72        0.64      7.48 o
  -3  11  10       47.57       -5.97     18.34 o
  -1  11  10        4.38       -1.04     17.79 o
   1  11  10       48.93       10.99     20.61 o
   3  11  10       40.34       -0.35     18.13 o
   5  11  10        3.12        7.68     17.10 o
   7  11  10       24.29        8.71      7.78 o
   9  11  10       34.90        5.41     10.85 o
  11  11  10       19.02       15.24      8.73 o
  13  11  10       42.99        0.02      7.57 o
  -8  12  10       41.24       10.79      5.30 o
  -6  12  10       10.88        7.31      7.78 o
  -4  12  10        6.51       -1.51      7.03 o
  -2  12  10        0.07        5.16      6.81 o
   0  12  10       38.58       11.18      8.20 o
   2  12  10        4.93        1.17      6.20 o
   4  12  10       10.30        0.00     11.10 o
   6  12  10        7.25        7.13      5.86 o
   8  12  10        0.00        3.14      5.49 o
  -3  13  10        4.64        0.76      5.56 o
  -1  13  10        3.58        0.57      5.12 o
   1  13  10        0.06       -5.49      5.49 o
   3  13  10       16.86        1.16      4.97 o
 -31   1  11       12.03       15.89      4.02 o
 -29   1  11       97.64      105.60     13.39 o
 -27   1  11        1.58       -5.01      7.57 o
 -25   1  11       25.53       24.95     10.81 o
 -23   1  11       54.99       78.19     10.67 o
 -21   1  11        0.92       -2.20      8.24 o
 -19   1  11      164.36      111.68     18.25 o
 -17   1  11        5.99        2.70      8.16 o
 -15   1  11        4.65        9.30      7.77 o
 -13   1  11       48.98       44.60     17.55 o
 -11   1  11       20.72       -4.18     10.21 o
  -9   1  11       55.62       69.62     24.36 o
  -7   1  11      227.09      244.90     28.04 o
  -5   1  11      435.64      407.36     35.02 o
  -3   1  11      491.15      512.01     52.80 o
  -1   1  11     2895.78     2779.04     95.28 o
   1   1  11     1360.84     1150.92     63.61 o
   3   1  11     1063.67     1014.80     61.77 o
   5   1  11      601.66      518.49     45.59 o
   7   1  11      537.79      443.55     23.09 o
   9   1  11       75.95       32.52      5.90 o
  11   1  11      507.66      411.56     17.84 o
  13   1  11      437.47      425.28     18.94 o
  15   1  11        6.64       18.24      6.57 o
  17   1  11      364.34      368.54     36.08 o
  19   1  11      670.44      615.00     25.38 o
  21   1  11      402.92      365.96     13.96 o
  23   1  11      476.16      519.81     18.62 o
  25   1  11        3.37       10.75      3.83 o
  27   1  11        0.31        1.08      2.79 o
  29   1  11        1.35       -1.10      4.50 o
 -30   2  11       13.64       13.84      6.08 o
 -28   2  11       24.17       20.03      7.91 o
 -26   2  11       44.50       30.76     10.39 o
 -24   2  11       86.29       85.14     10.34 o
 -22   2  11       22.53       16.32     10.14 o
 -20   2  11       59.89       47.08     14.10 o
 -18   2  11      156.37      158.36     21.46 o
 -16   2  11      746.92      659.42     35.51 o
 -14   2  11      380.81      369.34     26.34 o
 -12   2  11      307.57      332.40     17.77 o
 -10   2  11       50.41       46.86      7.44 o
  -8   2  11     1245.96     1204.23     93.03 o
  -6   2  11      594.68      574.88     64.33 o
  -4   2  11     3493.08     3573.40    268.25 o
  -2   2  11     4732.21     4695.36    368.91 o
   0   2  11     1621.62     1685.99    126.86 o
   2   2  11      800.81      701.35     68.49 o
   4   2  11    10696.05    10573.80    203.26 o
   6   2  11       41.81       42.93      8.62 o
   8   2  11      420.66      461.92     15.01 o
  10   2  11       96.57       98.88      9.80 o
  12   2  11      586.67      523.06     20.54 o
  14   2  11     2098.99     2131.47    217.00 o
  16   2  11        0.87        8.07      9.36 o
  18   2  11      815.54      780.21     49.96 o
  20   2  11        0.02       11.44      5.65 o
  22   2  11      430.80      494.03     18.75 o
  24   2  11       67.35       85.83      7.78 o
  26   2  11        0.34       -0.99      3.15 o
  28   2  11       37.99       59.90      9.22 o
 -31   3  11        4.39        6.97      4.78 o
 -29   3  11        0.04        3.35      6.81 o
 -27   3  11       86.32       75.03     13.13 o
 -25   3  11        1.03        4.77      8.16 o
 -23   3  11      526.71      457.45     34.20 o
 -21   3  11      400.89      342.75     30.74 o
 -19   3  11       16.72       11.58      9.42 o
 -17   3  11      590.60      521.51     24.51 o
 -15   3  11        4.21        1.07      5.00 o
 -13   3  11      273.88      290.69     16.84 o
 -11   3  11      185.49      171.02     13.25 o
  -9   3  11      504.60      567.81     22.12 o
  -7   3  11      929.84      916.33     38.71 o
  -5   3  11      117.88      115.99     32.03 o
  -3   3  11     4706.36     4919.78    193.64 o
  -1   3  11     2986.72     3145.46    153.62 o
   1   3  11      567.95      690.25     48.86 o
   3   3  11       86.48      120.35     10.36 o
   5   3  11      380.62      325.03     14.00 o
   7   3  11        2.89       -3.34      4.28 o
   9   3  11       67.20       65.98      8.78 o
  11   3  11      136.95      160.47     23.28 o
  13   3  11      176.97      169.40     14.16 o
  15   3  11        3.41        8.43      5.70 o
  17   3  11      455.95      515.55     50.57 o
  19   3  11        2.37        7.18      5.19 o
  21   3  11       23.41       16.04      5.25 o
  23   3  11      192.41      204.17     14.59 o
  25   3  11       34.75       36.81      7.01 o
  27   3  11       10.18        6.06      5.05 o
 -30   4  11        0.05       75.46      9.67 o
 -28   4  11       26.87       25.84      7.98 o
 -26   4  11       80.71       89.00     14.69 o
 -24   4  11        0.00       -2.25      7.86 o
 -22   4  11      778.85      797.22     44.75 o
 -20   4  11      186.02      173.69     22.53 o
 -18   4  11       25.54       25.15     11.00 o
 -16   4  11       11.13       10.31      9.19 o
 -14   4  11      214.24      190.79     18.78 o
 -12   4  11        2.33       15.28     11.01 o
 -10   4  11     1085.58     1094.77     42.90 o
  -8   4  11     1650.91     1705.80     38.09 o
  -6   4  11      159.74      156.40      9.04 o
  -4   4  11       50.73       39.63     16.64 o
  -2   4  11      852.01      738.62     70.41 o
   0   4  11      247.73      254.04     12.49 o
   2   4  11        2.13        0.73      3.80 o
   4   4  11       97.69       85.83      7.77 o
   6   4  11      145.32      180.93     10.93 o
   8   4  11      135.17      153.94     10.79 o
  10   4  11      475.45      533.57     42.49 o
  12   4  11      582.24      605.33    133.63 o
  14   4  11     1042.53     1203.11    126.44 o
  16   4  11      558.92      582.76     30.20 o
  18   4  11      235.12      241.05     14.21 o
  20   4  11       59.54       59.69      7.74 o
  22   4  11       65.33       73.75     13.22 o
  24   4  11       17.15       17.13      8.14 o
  26   4  11        8.88       14.47      6.29 o
 -29   5  11        6.00        2.76      5.27 o
 -27   5  11       10.62       13.12      7.67 o
 -25   5  11       24.14       30.17      9.73 o
 -23   5  11       28.25       49.42     12.85 o
 -21   5  11      317.33      358.73     30.55 o
 -19   5  11       19.58       28.54     11.38 o
 -17   5  11      821.87      772.50     45.59 o
 -15   5  11       19.57       47.13     13.96 o
 -13   5  11      611.23      661.76     41.23 o
 -11   5  11      358.88      358.27     18.51 o
  -9   5  11      804.45      994.49     38.90 o
  -7   5  11       82.97      100.72      8.80 o
  -5   5  11      255.56      264.50     15.98 o
  -3   5  11       29.42       26.65      8.98 o
  -1   5  11        0.45        0.64      4.02 o
   1   5  11       29.87       38.71      5.55 o
   3   5  11      574.49      581.81     30.27 o
   5   5  11       46.05       44.19      6.16 o
   7   5  11     1036.92     1173.89     70.03 o
   9   5  11      545.23      624.53     29.91 o
  11   5  11        0.87       11.34      7.40 o
  13   5  11       14.43       12.40      6.52 o
  15   5  11       38.30       45.03      9.08 o
  17   5  11        0.11        0.16      5.11 o
  19   5  11        7.15        6.25      4.71 o
  21   5  11        4.45        5.62      7.96 o
  23   5  11       22.49       26.80      9.13 o
  25   5  11        4.80       -1.50      7.63 o
 -28   6  11        8.15       22.51      6.61 o
 -26   6  11        2.03        7.67      6.91 o
 -24   6  11        2.36        2.48      7.04 o
 -22   6  11      306.80      323.50     26.94 o
 -20   6  11        1.67        6.96      8.53 o
 -18   6  11      611.56      604.01     39.30 o
 -16   6  11      125.71      148.10     14.15 o
 -14   6  11      912.95      888.00     41.69 o
 -12   6  11       49.12       34.96      9.24 o
 -10   6  11      890.21      967.23     34.75 o
  -8   6  11        0.14        3.70     10.11 o
  -6   6  11      355.17      374.06     30.25 o
  -4   6  11      193.71      203.39     30.91 o
  -2   6  11       16.94       25.33     18.28 o
   0   6  11        0.88        2.78      5.99 o
   2   6  11       33.38       39.87      6.57 o
   4   6  11      132.78      191.32     12.71 o
   6   6  11      519.58      551.82     33.64 o
   8   6  11      273.43      423.73     23.18 o
  10   6  11      880.52      903.53     64.67 o
  12   6  11        8.58       17.71      5.84 o
  14   6  11        1.03        6.77      5.89 o
  16   6  11      874.84      933.67     65.38 o
  18   6  11      158.84      185.35     14.80 o
  20   6  11      103.58      106.37     16.04 o
  22   6  11      177.53      167.12     18.93 o
 -25   7  11        0.65       -2.15      5.18 o
 -23   7  11       40.15       50.16     10.53 o
 -21   7  11        4.55        4.56      6.47 o
 -19   7  11      101.02      150.32     16.44 o
 -17   7  11      153.70      256.76     17.66 o
 -15   7  11      186.26      213.40     16.53 o
 -13   7  11      114.31      170.35     15.48 o
 -11   7  11      100.55      118.24     13.11 o
  -9   7  11      651.99      891.74     48.72 o
  -7   7  11       60.56       10.81     23.27 o
  -5   7  11      669.81       28.26     70.73 o
  -3   7  11      849.88      874.69     42.24 o
  -1   7  11      265.54      178.28     73.42 o
   1   7  11     2815.57     2647.90   1502.68 o
   3   7  11     1807.04     1714.37     56.64 o
   5   7  11      745.90      884.21    132.85 o
   7   7  11     2169.73     3084.40     61.64 o
   9   7  11        0.93        0.73      4.91 o
  11   7  11      548.57      765.18     69.78 o
  13   7  11      348.50      428.76     74.60 o
  15   7  11      219.65      234.26     29.08 o
  17   7  11      114.17      115.88     16.58 o
  19   7  11      171.32      187.29     19.50 o
  21   7  11        0.01        1.52     10.98 o
 -22   8  11       12.40       30.06      7.42 o
 -18   8  11       34.72       -4.11      7.11 o
 -16   8  11       12.38       11.49      8.98 o
 -14   8  11      400.75      314.51     28.29 o
 -12   8  11      204.50        0.00      8.13 o
 -10   8  11       74.71       53.98      9.06 o
  -8   8  11       14.17       18.53      6.55 o
  -6   8  11      203.00       17.91     42.64 o
  -4   8  11      588.25      635.95    336.03 o
  -2   8  11      571.44      664.37     35.56 o
   0   8  11       43.80       46.60     23.00 o
   2   8  11      520.00      525.46    272.02 o
   4   8  11      197.29      242.76     22.76 o
   8   8  11        3.44        5.63      8.49 o
  10   8  11      666.94     1152.06     35.60 o
  12   8  11       41.00       86.23     12.44 o
  14   8  11       80.34      144.37     51.27 o
  18   8  11      230.74       -0.29     10.89 o
  22   8  11       15.84        0.86      7.03 o
 -21   9  11        1.97       -1.68      5.29 o
 -17   9  11       19.02        3.89      9.39 o
 -15   9  11        0.00        1.62      4.76 o
 -13   9  11       48.63       35.71     30.63 o
 -11   9  11       18.11       30.21      9.33 o
  -9   9  11       74.53       89.73     10.72 o
  -7   9  11       13.51        7.28      4.50 o
  -5   9  11      265.86      301.52    171.95 o
  -3   9  11       22.87       30.97      9.08 o
  -1   9  11      234.40      256.91     22.11 o
   1   9  11      129.08      134.91     56.47 o
   3   9  11      162.75       13.72     21.74 o
   5   9  11      142.88        6.29     19.06 o
   7   9  11      498.55      595.41    397.59 o
   9   9  11       44.65       86.90     16.74 o
  11   9  11      151.90      347.00     27.99 o
  13   9  11       13.71       37.65     11.31 o
  19   9  11       91.23        0.11      7.73 o
 -16  10  11       44.76       -2.02      6.52 o
 -14  10  11      144.03       -0.11      6.88 o
 -12  10  11        1.72        3.34      8.09 o
 -10  10  11        0.70        5.48      5.58 o
  -8  10  11       14.71       17.58      5.82 o
  -6  10  11        0.20        0.21      4.78 o
  -4  10  11        9.37       18.00      6.76 o
  -2  10  11       32.10       51.05     28.63 o
   0  10  11        1.42        3.96     17.50 o
   2  10  11        5.65       -3.16     18.27 o
   4  10  11        2.24       -7.80      9.42 o
   6  10  11       85.40      102.37     79.70 o
   8  10  11       17.23       13.80     18.13 o
  10  10  11       78.25      114.98    101.23 o
  12  10  11       14.16       13.95      7.45 o
  14  10  11        5.36       -1.01      8.10 o
  16  10  11        0.68       -2.38      7.34 o
  -9  11  11        5.61        3.85      6.94 o
  -7  11  11       10.44        5.80      5.25 o
  -5  11  11       11.07        8.22      8.40 o
  -3  11  11        0.01       -0.70      7.50 o
  -1  11  11       24.29       29.17     11.85 o
   1  11  11       69.82       44.19     42.43 o
   3  11  11      113.12       75.10     54.51 o
   5  11  11       24.85       11.01     12.76 o
   7  11  11       23.91       39.82     11.00 o
   9  11  11        0.00       -1.65      6.52 o
  11  11  11        4.57        8.08      6.35 o
  -6  12  11      101.86       42.60     10.16 o
  -4  12  11       41.65       35.11      9.55 o
  -2  12  11       62.53       54.54     12.31 o
   0  12  11       19.43        7.21      7.62 o
   2  12  11        0.03       -0.89      6.49 o
   4  12  11        2.63        6.78      6.98 o
   6  12  11        1.76       -0.88      5.76 o
 -28   0  12       76.13       76.85      7.70 o
 -26   0  12        5.16        8.62      7.33 o
 -24   0  12      197.46      232.27     22.19 o
 -22   0  12       19.32       21.20      9.67 o
 -20   0  12      154.48      180.09     21.24 o
 -18   0  12      212.27      244.01     24.43 o
 -16   0  12      420.12      391.83     30.11 o
 -14   0  12      204.03      203.81     21.85 o
 -12   0  12      237.90      289.00     25.53 o
 -10   0  12      442.58      407.39     19.14 o
  -8   0  12      794.58      747.33     83.86 o
  -6   0  12        2.82        2.64      6.65 o
  -4   0  12      639.35      649.63     30.85 o
  -2   0  12       86.83       48.91     21.02 o
   0   0  12       56.50       74.17     11.45 o
   2   0  12      553.45      580.45     29.04 o
   4   0  12       45.10       23.38     11.92 o
   6   0  12      509.20      470.33     31.12 o
   8   0  12        4.33       11.09      6.69 o
  10   0  12      345.55      290.56     29.41 o
  12   0  12       22.73       20.36      8.95 o
  14   0  12       86.41       90.90     15.78 o
  16   0  12      360.51      365.68     28.87 o
  18   0  12      247.12      261.00     24.16 o
  20   0  12       36.62       32.17     10.64 o
  22   0  12     1226.54     1348.57     36.23 o
  24   0  12       11.71        7.79      4.99 o
  26   0  12      211.62      265.34     32.09 o
 -29   1  12        0.57        3.75      6.60 o
 -27   1  12      118.87      119.93     10.02 o
 -25   1  12       44.21       51.35      8.29 o
 -23   1  12        4.99       -4.78      7.55 o
 -21   1  12      198.74      176.43     21.74 o
 -19   1  12        2.32        3.85      9.10 o
 -17   1  12      649.96      564.72     37.56 o
 -15   1  12       53.64       80.82     15.23 o
 -13   1  12      133.80      137.67     12.24 o
 -11   1  12       17.62        4.92      5.20 o
  -9   1  12      425.44      400.60     15.96 o
  -7   1  12      656.12      714.28     20.69 o
  -5   1  12      892.57      796.71     45.52 o
  -3   1  12     1137.94     1123.13     28.35 o
  -1   1  12       57.15       46.86     15.45 o
   1   1  12      389.62      319.38     15.28 o
   3   1  12     3101.07     2979.32     56.86 o
   5   1  12     1496.29     1433.85     26.44 o
   7   1  12      139.95      161.79      9.47 o
   9   1  12       13.93        1.47      4.79 o
  11   1  12      152.43      133.95     11.02 o
  13   1  12      167.18      160.10     13.63 o
  15   1  12      119.36      109.96     11.85 o
  17   1  12      881.64      890.94     30.63 o
  19   1  12      119.61      124.84     12.17 o
  21   1  12      387.58      491.71     18.44 o
  23   1  12       75.54       75.92      6.59 o
  25   1  12       79.32       88.09      6.02 o
  27   1  12       48.23       48.99      5.91 o
 -30   2  12       21.04       15.38      4.22 o
 -28   2  12        5.51       11.84      6.76 o
 -26   2  12        0.31       -0.77      7.09 o
 -24   2  12        5.01       -1.04      4.85 o
 -22   2  12       39.92       59.63      9.27 o
 -20   2  12      422.51      421.77     22.15 o
 -18   2  12       20.70       34.02      7.90 o
 -16   2  12     1069.84      867.93     32.00 o
 -14   2  12        7.34       11.86      5.81 o
 -12   2  12      554.15      549.45     23.24 o
 -10   2  12       18.83       22.71      6.03 o
  -8   2  12     1228.85     1171.39     24.57 o
  -6   2  12     1111.59     1196.23     28.50 o
  -4   2  12     5608.46     5885.49     69.46 o
  -2   2  12     2916.74     2843.48     47.78 o
   0   2  12      933.93      932.87     20.19 o
   2   2  12      138.52      200.01      9.40 o
   4   2  12      539.07      557.01     25.08 o
   6   2  12        0.38        1.24      3.11 o
   8   2  12      205.53      222.05     13.30 o
  10   2  12        5.73        0.52      4.18 o
  12   2  12       99.60       94.21     10.72 o
  14   2  12      259.64      266.80     24.44 o
  16   2  12      724.47      645.52     39.22 o
  18   2  12       93.42       99.11     11.87 o
  20   2  12      901.21      932.33     25.89 o
  22   2  12      187.58      194.06      9.85 o
  24   2  12        0.25        0.74      3.24 o
  26   2  12        5.16       10.14      3.51 o
 -29   3  12       13.04       13.23      4.74 o
 -27   3  12        0.28        9.60      7.64 o
 -25   3  12       28.20       13.07      8.32 o
 -23   3  12       41.60       44.97     12.28 o
 -21   3  12        3.37        0.02      8.67 o
 -19   3  12       17.93       19.81      6.78 o
 -17   3  12       45.23       46.69      8.62 o
 -15   3  12       73.12       73.03     10.25 o
 -13   3  12        3.04        2.65      5.20 o
 -11   3  12      213.50      194.16     14.06 o
  -9   3  12      416.89      471.14     18.49 o
  -7   3  12     3834.14     4144.17     46.25 o
  -5   3  12     1064.14     1027.18     29.58 o
  -3   3  12    17207.06    17529.52    133.51 o
  -1   3  12      403.02      366.57     13.46 o
   1   3  12     3838.67     3931.90     49.37 o
   3   3  12      553.59      498.94     14.83 o
   5   3  12       23.89        7.67      3.74 o
   7   3  12       49.27       64.88      7.66 o
   9   3  12      204.07      197.22     19.40 o
  11   3  12      247.37      194.71     24.18 o
  13   3  12        0.08        4.63      9.46 o
  15   3  12      267.30      301.63     36.66 o
  17   3  12      680.81      748.96     78.23 o
  19   3  12        0.00       -0.23      4.67 o
  21   3  12      479.84      495.11     17.92 o
  23   3  12       49.31       56.39      7.86 o
  25   3  12        7.77       10.90      4.80 o
 -28   4  12       16.29       20.12      7.45 o
 -26   4  12        0.00       -3.61      6.98 o
 -24   4  12       36.01       37.87     11.38 o
 -22   4  12      251.24      189.12     21.84 o
 -20   4  12       44.38       18.03     10.41 o
 -18   4  12      835.81      915.88     48.73 o
 -16   4  12      130.24      197.59     24.01 o
 -14   4  12       43.80       36.47     12.92 o
 -12   4  12      661.35      660.91     26.64 o
 -10   4  12      103.88      136.43     10.87 o
  -8   4  12        0.35        3.99      4.06 o
  -6   4  12      337.74      328.57     14.88 o
  -4   4  12      173.74      183.04     12.05 o
  -2   4  12      568.82      514.72     15.77 o
   0   4  12      197.50      168.95      9.41 o
   2   4  12      245.00      274.33     13.54 o
   4   4  12        0.16       -3.36      4.59 o
   6   4  12      126.60      118.47      9.58 o
   8   4  12      390.08      421.61     39.48 o
  10   4  12       15.45       13.24      7.18 o
  12   4  12       75.69      131.59     18.11 o
  14   4  12        6.97        9.81      8.80 o
  16   4  12        3.37       12.87      5.35 o
  18   4  12        3.82        2.54      4.62 o
  20   4  12       41.41       73.77      7.94 o
  22   4  12        1.89        2.51      7.03 o
  24   4  12       21.71       20.03      7.37 o
  26   4  12        1.45        1.02      4.38 o
 -27   5  12       13.35       21.93      7.73 o
 -25   5  12       63.19       65.54     11.68 o
 -23   5  12       18.94       21.82      9.85 o
 -21   5  12       22.06       13.06      9.95 o
 -19   5  12      234.58      248.36     25.84 o
 -17   5  12       85.20       77.27     16.22 o
 -15   5  12       59.24       61.80     14.51 o
 -13   5  12      198.96      254.97     26.44 o
 -11   5  12       13.32       15.47      8.40 o
  -9   5  12        8.14       10.80      5.35 o
  -7   5  12        6.85        4.17      4.63 o
  -5   5  12        0.88        4.04      4.24 o
  -3   5  12      580.32      541.48     44.95 o
  -1   5  12        4.10        7.03      6.61 o
   1   5  12      559.32      637.50     20.90 o
   3   5  12       60.48       62.81      7.68 o
   5   5  12       14.33       20.53      5.27 o
   7   5  12        0.30       -4.26      5.02 o
   9   5  12      223.16      209.51     26.60 o
  11   5  12     2336.88     2216.52    155.42 o
  13   5  12        8.96        7.45      6.43 o
  15   5  12        0.04        7.33      6.47 o
  17   5  12       11.19       14.59      6.64 o
  19   5  12        6.30       13.87      6.73 o
  21   5  12       19.38        9.89      9.02 o
  23   5  12       27.00       21.52      8.01 o
  25   5  12        0.78       -0.04      4.08 o
 -26   6  12        0.88       -0.56      3.60 o
 -24   6  12        2.69        9.87      7.62 o
 -22   6  12       61.89       68.87     12.53 o
 -20   6  12        0.02        9.50      8.53 o
 -18   6  12       18.75       25.25     11.56 o
 -16   6  12       23.58       21.36     10.62 o
 -14   6  12      303.53      219.75    196.36 o
 -12   6  12        4.82        1.29      5.66 o
 -10   6  12       37.47       20.70      7.18 o
  -8   6  12       15.20       -1.74      6.39 o
  -6   6  12        2.34       -6.52      9.28 o
  -4   6  12      306.76      290.46     24.60 o
  -2   6  12        0.34        2.44      4.67 o
   0   6  12     1126.97     1140.99     38.42 o
   2   6  12      190.10      209.77     18.00 o
   4   6  12       10.16       10.54      5.01 o
   6   6  12      103.26      126.61     12.85 o
   8   6  12        0.05        1.86      5.15 o
  10   6  12      277.62      354.19     21.79 o
  12   6  12      166.39      189.07     20.24 o
  14   6  12       39.62       57.06      9.97 o
  16   6  12        2.57        4.55      6.18 o
  18   6  12       24.45       28.06      6.74 o
  20   6  12       52.80       59.17     11.83 o
 -25   7  12        6.19       16.55      5.82 o
 -23   7  12       32.45       45.20      9.21 o
 -21   7  12        0.02       -3.40      7.32 o
 -19   7  12        7.51        8.64      7.31 o
 -17   7  12       22.92        5.08      5.67 o
 -15   7  12       26.91       20.90     20.27 o
 -13   7  12        0.62        0.63      7.96 o
 -11   7  12        0.05        4.19      8.67 o
  -9   7  12      113.35       58.77     61.37 o
  -7   7  12      418.51      460.73     27.82 o
  -5   7  12       77.89       81.73     11.92 o
  -3   7  12      189.17      191.35     16.73 o
  -1   7  12       22.43       25.69      7.99 o
   1   7  12       48.88       47.61      9.22 o
   3   7  12      120.93      172.58     15.64 o
   5   7  12       15.40        9.53      5.00 o
   7   7  12       63.01       65.88     14.92 o
   9   7  12       39.12       46.15      9.39 o
  11   7  12      415.95      667.63     28.41 o
  13   7  12        0.08        0.96      5.16 o
  15   7  12        3.88        5.78      6.14 o
  17   7  12        0.00        2.36      7.70 o
 -22   8  12       47.11       23.93      6.62 o
 -18   8  12       24.61        1.95      6.24 o
 -12   8  12       61.44       44.74     42.69 o
 -10   8  12      170.53      285.96     48.83 o
  -8   8  12      116.03      140.13     13.37 o
  -6   8  12       99.63      118.81     13.02 o
  -4   8  12      133.17      152.55     14.74 o
  -2   8  12       65.04       71.15     11.01 o
   0   8  12        6.61        6.61      5.94 o
   2   8  12      116.35      136.94     14.00 o
   4   8  12        1.16       68.41    132.54 o
   6   8  12      113.79      121.98     17.33 o
   8   8  12       18.68       36.83     12.80 o
  10   8  12        4.55        7.56      5.98 o
  12   8  12        0.51        2.99      5.83 o
  16   8  12       14.72       -1.69     10.26 o
 -17   9  12        3.23        3.55      5.34 o
 -15   9  12        3.28        1.37      4.48 o
 -13   9  12       48.79       29.51     30.01 o
 -11   9  12        4.62        3.90      6.19 o
  -9   9  12       39.49       52.84      8.03 o
  -7   9  12        0.36        2.60      5.33 o
  -5   9  12       14.82       13.39      5.85 o
  -3   9  12       42.61       50.00      8.60 o
  -1   9  12        7.57       13.44      6.60 o
   1   9  12      117.49      113.77     32.24 o
   3   9  12        0.58       12.12     13.51 o
   5   9  12       61.89       54.48     17.70 o
   7   9  12       26.51       55.57     14.97 o
   9   9  12      162.43      269.98     25.79 o
  11   9  12       95.62      231.84     22.55 o
  17   9  12       14.68       -1.98      8.12 o
 -10  10  12        0.01        5.23      4.53 o
  -8  10  12        1.59        6.64      4.84 o
  -6  10  12       12.85       21.13      5.97 o
  -4  10  12       32.80       53.47      8.18 o
  -2  10  12       13.68       21.08     11.61 o
   0  10  12        3.31        2.85      8.04 o
   2  10  12       15.78        8.23      9.29 o
   4  10  12        3.17        0.00      8.70 o
   6  10  12        4.00       10.63      9.58 o
   8  10  12        4.64       -0.86      7.42 o
  10  10  12       86.23      223.37     20.75 o
  12  10  12       29.80       30.42      8.83 o
  -7  11  12       11.79       15.92      8.36 o
  -5  11  12        1.14        0.02      7.49 o
  -3  11  12        2.09        9.05      8.58 o
  -1  11  12        0.86        2.18      7.67 o
   1  11  12       75.37      188.64     20.81 o
   3  11  12        0.24        3.12      6.90 o
   5  11  12       24.66       68.67     12.68 o
   7  11  12       30.92       90.57     13.60 o
   9  11  12       85.98      185.63     18.30 o
  -4  12  12        1.50        5.21      6.68 o
  -2  12  12       57.01       77.63     11.46 o
   0  12  12        1.12        6.63      6.83 o
   2  12  12        1.73        4.96      5.98 o
   4  12  12        7.98       14.83      7.38 o
 -29   1  13        4.63        6.60      5.10 o
 -27   1  13        2.23        5.51      3.29 o
 -25   1  13        0.03        4.44      3.88 o
 -23   1  13       34.12       13.18      5.42 o
 -21   1  13        3.71       -0.21      5.66 o
 -19   1  13        4.45       12.27      6.28 o
 -17   1  13      253.28      311.14     21.48 o
 -15   1  13       31.42       50.40      9.58 o
 -13   1  13      179.34      169.02     12.12 o
 -11   1  13        8.20        7.70      4.45 o
  -9   1  13      791.63      768.71     27.36 o
  -7   1  13      132.20      148.86     12.39 o
  -5   1  13        0.15        4.02      4.59 o
  -3   1  13      264.75      232.78     18.34 o
  -1   1  13      230.63      241.07     11.75 o
   1   1  13      488.17      453.64     15.69 o
   3   1  13       24.14       29.53      5.14 o
   5   1  13      590.36      433.26     15.41 o
   7   1  13       57.18       35.71      6.22 o
   9   1  13        2.57       -0.67      4.89 o
  11   1  13      205.42      203.44     15.13 o
  13   1  13      194.31      170.19     13.93 o
  15   1  13       44.56       57.45      9.22 o
  17   1  13      158.12      166.93     13.65 o
  19   1  13       94.24      103.00      8.72 o
  21   1  13       87.23       91.11      8.57 o
  23   1  13        5.97       11.44      3.71 o
  25   1  13      126.62      164.15      8.48 o
 -28   2  13       24.57       28.34      5.40 o
 -26   2  13        0.43        2.29      4.94 o
 -24   2  13       27.25       19.22      5.58 o
 -22   2  13      254.13      227.92     15.33 o
 -20   2  13      310.16      291.22     18.32 o
 -18   2  13        4.12        3.28      5.69 o
 -16   2  13       20.66       15.08      6.23 o
 -14   2  13      236.88      232.33     23.68 o
 -12   2  13        0.54        1.63      4.58 o
 -10   2  13      184.97      201.30     12.28 o
  -8   2  13      356.19      338.67     18.40 o
  -6   2  13      146.22      116.74     10.04 o
  -4   2  13     3405.97     3369.80     57.98 o
  -2   2  13       51.01       47.70      6.11 o
   0   2  13     1294.74     1270.57     25.30 o
   2   2  13      960.81      907.28     27.40 o
   4   2  13      101.29       82.16      9.37 o
   6   2  13       24.20       21.74      4.51 o
   8   2  13      352.52      332.07     30.74 o
  10   2  13        2.63        7.12      5.12 o
  12   2  13      219.04      234.12     22.60 o
  14   2  13       52.82       63.97      9.46 o
  16   2  13      371.26      435.07     32.35 o
  18   2  13       91.78      105.43     11.56 o
  20   2  13      194.56      248.90     12.96 o
  22   2  13       61.79       54.94      6.38 o
  24   2  13        0.21       -1.08      3.41 o
  26   2  13        0.13        3.94      4.29 o
 -29   3  13        0.01       -4.70      4.70 o
 -27   3  13        3.94        2.39      4.58 o
 -25   3  13       99.59      124.98     15.72 o
 -23   3  13        3.05        4.34      8.45 o
 -21   3  13       59.85       47.83     13.00 o
 -19   3  13      204.08      234.83     16.08 o
 -17   3  13       71.77       77.73     10.06 o
 -15   3  13       45.90       39.29      8.11 o
 -13   3  13       32.31       64.52      9.65 o
 -11   3  13      308.01      345.83     16.44 o
  -9   3  13      611.01      564.02     23.52 o
  -7   3  13      488.63      515.36     22.25 o
  -5   3  13     1679.28     1637.32     80.77 o
  -3   3  13     6064.51     5919.48     76.05 o
  -1   3  13      562.69      537.23     16.88 o
   1   3  13     2698.09     2352.95     73.95 o
   3   3  13      106.49       82.44      7.18 o
   5   3  13      125.51      128.53      8.40 o
   7   3  13       33.27       27.08      6.91 o
   9   3  13      249.42      140.54     85.20 o
  11   3  13      334.68      300.75     60.73 o
  13   3  13      125.60      140.27     19.42 o
  15   3  13      278.77      248.94     25.10 o
  17   3  13      131.65      161.29     14.81 o
  19   3  13      204.44      268.88     13.45 o
  21   3  13       10.46       10.97      4.35 o
  23   3  13       52.88       53.03      8.19 o
  25   3  13       14.81       21.21      8.52 o
 -28   4  13       10.41        5.06      4.78 o
 -26   4  13        1.33        1.02      4.51 o
 -24   4  13      258.23      244.58     21.54 o
 -22   4  13        0.60        0.21      7.20 o
 -20   4  13      317.97      268.99     25.91 o
 -18   4  13       59.07       53.43     13.09 o
 -16   4  13        0.08        0.98      7.97 o
 -14   4  13       91.11       96.84     11.11 o
 -12   4  13        2.76       10.00      5.07 o
 -10   4  13       50.44       56.95      9.24 o
  -8   4  13        3.39        5.86      4.81 o
  -6   4  13       78.23       56.86      8.91 o
  -4   4  13       31.39       25.02      5.90 o
  -2   4  13        0.70        4.14      3.95 o
   0   4  13        0.00       -2.62      3.57 o
   2   4  13       27.89       18.95      5.60 o
   4   4  13        1.17        2.96      4.40 o
   6   4  13        0.03        0.30      4.64 o
   8   4  13       87.14       93.37     19.71 o
  10   4  13     1130.13     1108.45     39.67 o
  12   4  13      285.99      235.66     49.42 o
  14   4  13      493.27      462.77     37.20 o
  16   4  13        9.09       14.17      6.63 o
  18   4  13       84.42       74.12     10.05 o
  20   4  13      315.85      321.72     23.11 o
  22   4  13       59.28       56.77     10.90 o
  24   4  13      118.32      142.81     27.52 o
 -27   5  13        0.55       -4.07      5.20 o
 -25   5  13        0.39        3.45      4.51 o
 -23   5  13        0.34       -2.29      6.70 o
 -21   5  13        2.21        6.92      8.51 o
 -19   5  13       75.12       73.98     14.95 o
 -17   5  13       80.51       59.08     13.56 o
 -15   5  13      116.72      146.03     19.76 o
 -13   5  13       35.06       26.23      8.01 o
 -11   5  13       81.66      102.81     13.20 o
  -9   5  13       34.89       40.77     15.18 o
  -7   5  13      774.83      953.75     31.26 o
  -5   5  13      271.43      273.40     16.53 o
  -3   5  13      840.78      824.25     25.41 o
  -1   5  13      532.38      477.65     27.58 o
   1   5  13      162.51      180.92     12.23 o
   3   5  13      108.61      112.64      9.92 o
   5   5  13        0.05       -0.79      4.30 o
   7   5  13      163.55      189.72     16.99 o
   9   5  13       36.21       36.62     13.95 o
  11   5  13      128.53      122.38     14.16 o
  13   5  13      114.95      105.73     18.56 o
  15   5  13       34.54       33.33     14.91 o
  17   5  13        1.10        2.88      5.93 o
  19   5  13        2.90       10.14      6.03 o
  21   5  13        2.37        2.46      6.66 o
 -26   6  13        0.53        1.08      4.29 o
 -24   6  13      127.55      143.91     14.05 o
 -22   6  13        0.31        4.24      6.38 o
 -20   6  13       10.26        7.92      5.14 o
 -18   6  13        1.77        3.98      5.20 o
 -16   6  13       25.70       41.31      8.38 o
 -14   6  13      147.55      233.17     22.72 o
 -12   6  13       32.43       27.02      9.92 o
 -10   6  13      532.32      618.33    144.84 o
  -8   6  13       14.72       26.14     11.95 o
  -6   6  13      267.25      249.40     18.17 o
  -4   6  13      185.46      179.14     15.81 o
  -2   6  13       57.18       54.95      7.39 o
   0   6  13       23.21       26.12      5.79 o
   2   6  13      627.57      645.96     28.46 o
   4   6  13        3.15       -2.46      4.57 o
   6   6  13      124.49      112.47     13.42 o
   8   6  13      407.54      259.44     79.27 o
  10   6  13      133.35      141.85     14.56 o
  12   6  13       53.10       58.81      7.99 o
  14   6  13       18.42       20.61      6.69 o
  16   6  13       51.56       58.28     13.62 o
  18   6  13        7.44       10.84      5.33 o
  20   6  13      104.84       86.34     12.30 o
  22   6  13       89.30        1.88      7.49 o
 -23   7  13       49.17       61.70      8.72 o
 -21   7  13        1.44        8.02      5.83 o
 -19   7  13        0.43       -1.51      5.60 o
 -17   7  13       15.65       21.47      8.36 o
 -15   7  13       14.51       16.89      8.29 o
 -11   7  13       63.55       25.30     15.34 o
  -9   7  13       74.82       72.22     10.51 o
  -7   7  13        4.16        1.60      5.91 o
  -5   7  13       12.27        6.52      4.81 o
  -3   7  13       35.66       47.61      9.01 o
  -1   7  13      357.54      413.71     22.94 o
   1   7  13       12.84       12.66      6.78 o
   3   7  13      280.82      303.32     19.51 o
   5   7  13      165.27      195.32     49.74 o
   7   7  13      135.96      205.03     49.13 o
   9   7  13        3.63        8.08      6.78 o
  11   7  13       12.40        8.74      5.94 o
  13   7  13       65.34       39.82     11.75 o
  15   7  13       16.93       18.29      6.12 o
  17   7  13       20.40        4.43      6.48 o
  19   7  13        7.77        5.13     10.52 o
 -20   8  13        0.23       -1.66      4.72 o
 -18   8  13       93.96       78.48     11.30 o
 -16   8  13        5.76       10.08      7.20 o
 -14   8  13      437.34      525.84     29.49 o
 -12   8  13        2.30        2.91      7.35 o
 -10   8  13      125.02      206.79     45.88 o
  -8   8  13       15.86       16.39      6.57 o
  -6   8  13       30.19       54.02      8.93 o
  -4   8  13       57.95       80.73     10.71 o
  -2   8  13       86.62      114.54     12.38 o
   0   8  13      596.68      676.05     27.72 o
   2   8  13      168.01      257.45     17.86 o
   4   8  13      818.67     1049.01     54.37 o
   6   8  13      190.96      254.02     26.92 o
   8   8  13      485.60      520.77     38.70 o
  10   8  13        0.01        1.46      7.36 o
  12   8  13        6.07       19.54      6.24 o
  14   8  13       21.51       -0.26      9.68 o
 -17   9  13        3.37       -1.89      4.45 o
 -15   9  13        3.25       -5.74      5.74 o
 -13   9  13       49.42       54.39      9.88 o
 -11   9  13        0.34       -5.31      5.73 o
  -9   9  13        0.03        2.79      4.31 o
  -7   9  13        1.89        0.12      4.83 o
  -5   9  13       10.41       14.14      5.89 o
  -3   9  13       26.36       42.83      8.06 o
  -1   9  13      602.05      840.68     29.27 o
   1   9  13      399.86      564.11     39.12 o
   3   9  13      369.93      505.25     36.77 o
   5   9  13      254.69      371.79     30.80 o
   7   9  13        0.25        8.20     10.16 o
   9   9  13       76.42      132.44     18.03 o
  11   9  13      164.41      190.07     22.40 o
  15   9  13       62.25        1.54      7.20 o
 -10  10  13       11.16        0.56      4.78 o
  -8  10  13       15.43       19.63      5.41 o
  -6  10  13        6.61       11.39      5.27 o
  -4  10  13       32.02       74.25     14.52 o
  -2  10  13        9.82        5.00      7.75 o
   0  10  13        3.34        6.61      8.77 o
   2  10  13        0.27        2.73      8.26 o
   4  10  13      208.91      400.52     29.98 o
   6  10  13       28.29       59.00     13.48 o
   8  10  13      112.98      121.45     17.19 o
  10  10  13        0.00        1.83      6.93 o
  -7  11  13        0.64       -5.38      6.72 o
  -5  11  13        6.34        7.82      7.93 o
  -3  11  13       70.79      215.80     20.58 o
  -1  11  13       56.25      156.47     18.03 o
   1  11  13       33.92       60.02     12.42 o
   3  11  13       15.90       23.72      9.45 o
   5  11  13        5.46       12.41      7.87 o
   7  11  13        9.28       15.73      7.72 o
 -26   0  14       87.02       70.16     10.43 o
 -24   0  14       54.15       29.95      8.75 o
 -22   0  14       50.07       23.99      9.52 o
 -20   0  14      424.98      421.37     20.83 o
 -18   0  14      605.57      617.90     48.24 o
 -16   0  14       45.26       27.40      7.47 o
 -14   0  14       68.71       32.09     11.20 o
 -12   0  14     1611.13     1449.92     58.65 o
 -10   0  14      228.01      213.49     22.91 o
  -8   0  14     1007.77      858.31     44.32 o
  -6   0  14      244.44      233.28     23.62 o
  -4   0  14      138.28      133.59     16.04 o
  -2   0  14        0.35        9.45     14.58 o
   0   0  14      213.94      201.39     18.93 o
   2   0  14      214.27      203.67     19.22 o
   4   0  14      285.43      214.68     21.75 o
   6   0  14      533.12      437.07     30.00 o
   8   0  14     2007.88     1751.72     58.87 o
  10   0  14      143.52      117.60     16.86 o
  12   0  14     2587.31     2327.02     69.95 o
  14   0  14      497.91      481.81     31.89 o
  16   0  14     1932.84     2174.36     64.81 o
  18   0  14     1685.66     1975.49     58.02 o
  20   0  14     1165.53     1390.51     30.44 o
  22   0  14       86.13      101.74      9.29 o
  24   0  14       20.16       49.70      5.63 o
 -27   1  14        3.32        4.73      5.36 o
 -25   1  14        5.96       13.26      3.90 o
 -23   1  14      106.26      109.90      8.53 o
 -21   1  14       59.32       58.49      7.37 o
 -19   1  14       61.39       51.37      7.23 o
 -17   1  14        3.28       -0.89      4.51 o
 -15   1  14      168.07      177.02     12.36 o
 -13   1  14       78.10       56.17      7.89 o
 -11   1  14        9.26       16.00      7.45 o
  -9   1  14      841.05      733.18     29.26 o
  -7   1  14      832.77      717.91     26.74 o
  -5   1  14      499.51      441.73     28.35 o
  -3   1  14       58.13       57.19      7.06 o
  -1   1  14      470.19      462.69     21.88 o
   1   1  14      538.20      501.03     16.90 o
   3   1  14     2200.42     2055.54     39.00 o
   5   1  14      272.16      268.64     13.44 o
   7   1  14     1696.01     1519.44     38.74 o
   9   1  14       39.51       24.51      6.63 o
  11   1  14      949.69      916.69     31.34 o
  13   1  14       60.01       81.23     10.34 o
  15   1  14      186.56      195.91     14.78 o
  17   1  14       41.92       64.75      7.52 o
  19   1  14      118.77      142.84      9.26 o
  21   1  14      116.58      142.08      7.96 o
  23   1  14       55.45       65.26      5.69 o
 -28   2  14        7.02        8.08      4.74 o
 -26   2  14      152.40      123.74     13.74 o
 -24   2  14       72.63       76.32      6.70 o
 -22   2  14       27.21       35.21      5.93 o
 -20   2  14      426.35      332.50     15.43 o
 -18   2  14        1.13        3.01      4.20 o
 -16   2  14      221.55      204.93     13.03 o
 -14   2  14      218.35      210.56     13.31 o
 -12   2  14     1035.86      861.47     31.80 o
 -10   2  14      102.40       50.40      8.66 o
  -8   2  14     1027.02      952.02     32.86 o
  -6   2  14      159.83      168.34     14.48 o
  -4   2  14      164.65      175.37     11.92 o
  -2   2  14       13.04       12.83      5.39 o
   0   2  14      115.03       88.94      8.15 o
   2   2  14      605.85      682.45     21.36 o
   4   2  14     1087.48     1084.34     26.45 o
   6   2  14      181.65      175.53     13.60 o
   8   2  14      333.94      268.40     16.63 o
  10   2  14      136.51      128.78     12.34 o
  12   2  14      256.14      266.79     17.00 o
  14   2  14        0.03        2.57      5.17 o
  16   2  14      149.45      152.65     16.74 o
  18   2  14       47.47       52.42      7.01 o
  20   2  14       13.02       16.14      5.11 o
  22   2  14        0.50       -0.85      3.06 o
  24   2  14        6.28        5.18      3.42 o
 -27   3  14        1.50        1.86      5.47 o
 -25   3  14      210.36      215.42     12.81 o
 -23   3  14        9.59        6.85      5.18 o
 -21   3  14      716.78      690.58     29.10 o
 -19   3  14       22.29       24.81      5.57 o
 -17   3  14      257.67      280.30     14.59 o
 -15   3  14       48.62       47.97      7.19 o
 -13   3  14       59.87       64.04      7.94 o
 -11   3  14      107.18      121.83     12.55 o
  -9   3  14      679.92      644.91     26.81 o
  -7   3  14      456.66      445.80     19.40 o
  -5   3  14      756.41      751.38     28.32 o
  -3   3  14        0.05        2.37      4.22 o
  -1   3  14      206.92      200.11     11.23 o
   1   3  14      408.78      418.71     18.23 o
   3   3  14      121.57      117.07      9.34 o
   5   3  14      760.87      757.58     20.53 o
   7   3  14      607.90      629.94     38.70 o
   9   3  14       56.28       59.02     11.16 o
  11   3  14       31.75       39.24     11.92 o
  13   3  14       16.34       16.78      8.97 o
  15   3  14      195.42      226.71     23.06 o
  17   3  14        0.12       -5.09      5.67 o
  19   3  14       11.12       10.97      5.82 o
  21   3  14       86.94       78.17      8.11 o
  23   3  14       29.85       39.79     15.98 o
 -26   4  14       33.97       23.74      7.19 o
 -24   4  14      103.53      141.45     15.51 o
 -22   4  14       15.12       38.04      7.46 o
 -20   4  14      451.84      448.98     21.87 o
 -18   4  14      106.11      129.21     12.94 o
 -16   4  14       51.59       48.87      9.13 o
 -14   4  14      281.90      280.83     17.19 o
 -12   4  14        3.46       -2.35      5.04 o
 -10   4  14      130.63      122.37     10.61 o
  -8   4  14        8.85        6.63      4.86 o
  -6   4  14     1239.70     1303.88     31.98 o
  -4   4  14       38.81       46.38      6.13 o
  -2   4  14      159.07      176.45     10.38 o
   0   4  14      460.34      454.52     29.07 o
   2   4  14      411.70      446.74     17.00 o
   4   4  14       71.97       61.07      8.36 o
   6   4  14      129.32      122.68     14.00 o
   8   4  14        0.35        8.86      7.23 o
  10   4  14      212.04      159.66     69.43 o
  12   4  14       33.70       25.83     10.48 o
  14   4  14       49.62       48.15     13.87 o
  16   4  14      111.96      113.66     16.40 o
  18   4  14       45.97       46.50      8.36 o
  20   4  14       46.32       28.03      9.17 o
  22   4  14       56.97       39.13      8.17 o
 -25   5  14      179.29      222.28     15.78 o
 -23   5  14       27.10       35.82      9.13 o
 -21   5  14       44.87       36.89      9.88 o
 -19   5  14       35.27       30.13      9.96 o
 -17   5  14       19.93       20.98      9.11 o
 -15   5  14       44.01       42.22     12.04 o
 -13   5  14        0.02        1.45      7.57 o
 -11   5  14      103.05      118.46     73.56 o
  -9   5  14       39.13       30.74      6.24 o
  -7   5  14      161.67      211.22     13.27 o
  -5   5  14     1554.59     1790.39     58.25 o
  -3   5  14      354.56      376.92     24.39 o
  -1   5  14     1421.41     1438.95    104.00 o
   1   5  14      108.39       81.74     12.51 o
   3   5  14       16.32       12.56      4.90 o
   5   5  14        0.73        1.22      4.40 o
   7   5  14       92.23      100.67     51.42 o
   9   5  14        0.25       -3.40      5.07 o
  11   5  14       15.34       11.12      6.57 o
  13   5  14        2.78        4.65      5.87 o
  15   5  14       66.42       62.70     12.62 o
  17   5  14       52.51       52.78     17.69 o
  19   5  14       22.82       20.15      8.37 o
  21   5  14       12.21       12.57      6.56 o
 -24   6  14       27.42       27.04      6.40 o
 -22   6  14       87.99      109.99     12.61 o
 -20   6  14        1.98        4.92      6.63 o
 -18   6  14       55.49       55.25     10.98 o
 -16   6  14        8.11       17.04      8.71 o
 -14   6  14      202.96      331.37     25.24 o
 -12   6  14      112.10      161.59     18.35 o
 -10   6  14       25.00       19.34      7.24 o
  -8   6  14       19.75       15.11      7.86 o
  -6   6  14        7.33        2.91      6.05 o
  -4   6  14        3.91       10.32      6.35 o
  -2   6  14      378.55      442.95     40.62 o
   0   6  14      114.24      108.94     11.22 o
   2   6  14      272.84      327.13     42.08 o
   4   6  14       47.00       39.70      9.68 o
   6   6  14        0.72        3.13      5.98 o
   8   6  14       36.77       26.40      8.22 o
  10   6  14        2.80        1.40      5.00 o
  12   6  14      398.07      129.35     45.04 o
  14   6  14       11.17       12.82      9.05 o
  16   6  14      352.31      361.12    154.27 o
  18   6  14       31.27       16.93      7.25 o
 -21   7  14        0.05       -1.97      3.33 o
 -19   7  14       35.87       36.03      6.45 o
 -17   7  14       13.47        8.55      5.79 o
 -15   7  14      137.64      186.37     13.89 o
 -13   7  14        3.84        6.34      8.14 o
 -11   7  14       26.93       26.23      7.57 o
  -9   7  14        0.01        2.69      5.92 o
  -7   7  14        1.13        2.10      7.33 o
  -5   7  14       56.96       49.20     11.91 o
  -3   7  14       51.32       43.29     13.77 o
  -1   7  14      397.53      349.65    134.55 o
   1   7  14      508.09      483.21    168.11 o
   3   7  14      389.58      596.62     50.83 o
   5   7  14       26.77       27.71      9.28 o
   7   7  14       82.35       83.20     64.19 o
   9   7  14       47.23       42.39     21.83 o
  11   7  14       64.60       54.31     45.99 o
  13   7  14        4.98        4.42      4.97 o
  15   7  14        0.56       -4.98      6.82 o
  17   7  14        1.72       -1.98      9.03 o
 -18   8  14       11.53        7.41      5.41 o
 -16   8  14        0.37       -2.31      5.46 o
 -14   8  14       41.04       49.72     10.24 o
 -12   8  14       22.86       27.21      9.04 o
 -10   8  14       14.47       15.35      6.09 o
  -8   8  14        1.65        1.47      5.14 o
  -6   8  14        0.33        5.22      5.26 o
  -4   8  14       72.86       99.79     15.09 o
  -2   8  14      308.81      332.71    122.86 o
   0   8  14      543.69      572.32    223.90 o
   2   8  14      514.79      274.49     29.40 o
   4   8  14      206.23       83.09     17.41 o
   6   8  14       33.72       19.52     10.71 o
   8   8  14        2.16       -1.65      8.54 o
  10   8  14       41.42        5.70      9.35 o
  12   8  14        0.12       -8.20      8.35 o
 -15   9  14        8.79        7.58      5.03 o
 -13   9  14        0.45        0.73      4.94 o
 -11   9  14        1.78       -5.04      5.87 o
  -9   9  14        4.57        9.77      5.13 o
  -7   9  14       18.45       19.21      8.93 o
  -5   9  14        8.24        5.09      6.04 o
  -3   9  14        3.83        7.42      5.39 o
  -1   9  14      100.98       85.65     16.68 o
   1   9  14        0.24        6.96     10.20 o
   3   9  14        8.76        7.32      9.89 o
   5   9  14        7.76       14.61     10.06 o
   7   9  14       19.12        3.74      8.47 o
   9   9  14        4.96        7.07      8.20 o
  11   9  14        6.07        1.75      7.03 o
  -8  10  14        4.81       22.47      8.77 o
  -6  10  14       35.29        3.81      9.91 o
  -4  10  14        4.18       -3.27      7.52 o
  -2  10  14       92.00      166.10     22.67 o
   0  10  14        0.94       -3.20      8.90 o
   2  10  14        6.33        7.86      8.85 o
   4  10  14       11.17        1.93      8.39 o
   6  10  14        6.19       12.16      8.81 o
   8  10  14       23.54       38.26      9.99 o
  -3  11  14       14.39       15.95      8.35 o
  -1  11  14        7.83        3.83      6.65 o
   1  11  14       35.49       59.64     11.93 o
   3  11  14        4.82        6.38      6.68 o
 -25   1  15       13.30       14.64      3.99 o
 -23   1  15       21.58       19.81      5.08 o
 -21   1  15       30.17       21.15      6.22 o
 -19   1  15      218.90      186.49     14.31 o
 -17   1  15       83.08       57.64      9.24 o
 -15   1  15        0.04        1.22      4.80 o
 -13   1  15       81.88       70.86      9.85 o
 -11   1  15       31.66       38.14      7.94 o
  -9   1  15       21.08       13.55      6.08 o
  -7   1  15        4.23        1.47      4.91 o
  -5   1  15      608.96      590.83     20.86 o
  -3   1  15      158.52      146.53     10.66 o
  -1   1  15      861.32      844.07     37.64 o
   1   1  15      754.31      748.41     30.02 o
   3   1  15      110.96      116.67      9.41 o
   5   1  15       58.17       71.54      9.51 o
   7   1  15       23.54        6.39      5.15 o
   9   1  15        0.87       -2.65      5.45 o
  11   1  15       34.70       28.98      7.29 o
  13   1  15      507.33      515.82     22.82 o
  15   1  15       46.24       49.91      6.95 o
  17   1  15      957.51     1208.02     36.21 o
  19   1  15      820.15     1068.97     21.67 o
  21   1  15      171.49      230.99      9.88 o
 -26   2  15        2.14       -0.14      4.59 o
 -24   2  15        0.15        1.10      5.74 o
 -22   2  15       14.38       18.86      5.23 o
 -20   2  15       74.80       78.78      9.17 o
 -18   2  15      323.54      256.54     16.39 o
 -16   2  15       24.49       13.06      6.15 o
 -14   2  15      391.38      372.09     20.68 o
 -12   2  15       90.24      100.21     11.59 o
 -10   2  15      303.08      276.11     18.15 o
  -8   2  15       46.77       65.82      9.93 o
  -6   2  15     1140.32     1103.01     28.39 o
  -4   2  15      172.79      169.62     11.70 o
  -2   2  15     1319.36     1332.09     30.54 o
   0   2  15      119.59      127.38     10.03 o
   2   2  15      277.40      329.31     15.14 o
   4   2  15      103.09      112.37      9.34 o
   6   2  15      171.81      169.72     13.68 o
   8   2  15       22.61       16.69      6.22 o
  10   2  15       63.04       70.83      9.76 o
  12   2  15      157.59      173.89     25.44 o
  14   2  15      228.91      244.22     23.23 o
  16   2  15       21.89       26.01     10.27 o
  18   2  15      260.67      310.25     37.14 o
  20   2  15        9.48       10.11      3.40 o
  22   2  15       21.47       10.34      4.07 o
 -25   3  15       21.06       19.89      7.08 o
 -23   3  15        0.00        3.91      5.82 o
 -21   3  15      389.10      412.21     27.53 o
 -19   3  15       99.51       73.95      8.81 o
 -17   3  15        0.26        3.85      5.08 o
 -15   3  15      507.72      521.79     23.28 o
 -13   3  15        2.33       -1.63      4.87 o
 -11   3  15        5.65        3.67      5.53 o
  -9   3  15        3.51        7.62      5.34 o
  -7   3  15      937.64      865.45     30.76 o
  -5   3  15       35.38       21.22      7.50 o
  -3   3  15      544.64      549.45     19.85 o
  -1   3  15      123.14       72.46      7.86 o
   1   3  15      911.83      892.60     24.69 o
   3   3  15      744.34      753.59     28.40 o
   5   3  15      287.59      286.27     16.80 o
   7   3  15       19.01       24.30      6.60 o
   9   3  15       91.79       84.82     15.55 o
  11   3  15      237.27      237.90     23.35 o
  13   3  15      202.24      198.50     21.73 o
  15   3  15       14.50       13.27      6.10 o
  17   3  15       59.99       57.74     13.78 o
  19   3  15        3.27        7.16      4.98 o
  21   3  15       45.61       58.65     15.41 o
 -24   4  15        0.73        0.77      5.27 o
 -22   4  15      103.62      125.79     14.78 o
 -20   4  15       15.83       19.81      8.51 o
 -18   4  15        0.83        3.90      7.68 o
 -16   4  15       14.26       13.52      8.92 o
 -14   4  15       49.65       40.14      7.19 o
 -12   4  15        7.14       12.81      5.75 o
 -10   4  15        5.62       -2.37      5.18 o
  -8   4  15       45.56       57.75      8.90 o
  -6   4  15      125.88      142.15     10.68 o
  -4   4  15      426.58      380.18     16.41 o
  -2   4  15      297.15      321.55     15.99 o
   0   4  15      217.81      196.36     11.81 o
   2   4  15      262.94      317.44     15.71 o
   4   4  15      216.24      273.77     17.25 o
   6   4  15        8.78        4.46      6.16 o
   8   4  15       71.82       65.79     26.84 o
  10   4  15        1.43       -3.09      7.84 o
  12   4  15      159.51      138.93     64.20 o
  14   4  15       26.90       26.79     12.36 o
  16   4  15        7.07        9.35      5.43 o
  18   4  15        0.92       -1.04      4.61 o
  20   4  15       15.95        8.81      6.21 o
 -23   5  15       79.67       94.63     10.91 o
 -21   5  15       10.26       17.45      7.47 o
 -19   5  15       60.76       74.24     12.16 o
 -17   5  15       28.16       19.79      8.74 o
 -15   5  15       86.96      106.66     15.39 o
 -13   5  15       96.71      130.23     16.92 o
 -11   5  15       25.61       34.82      9.99 o
  -9   5  15        1.62       -1.11      3.65 o
  -7   5  15      361.05      410.18     16.87 o
  -5   5  15       18.62       20.87      5.87 o
  -3   5  15       35.14       40.92      5.79 o
  -1   5  15       28.40       26.11      8.81 o
   1   5  15      486.43      500.61     36.51 o
   3   5  15       22.88       21.33      9.45 o
   5   5  15       58.55       56.66     26.59 o
   7   5  15       68.08        5.04      6.37 o
   9   5  15       57.88       10.08      7.43 o
  11   5  15       92.75       61.47     39.68 o
  13   5  15       37.39       26.57     20.38 o
  15   5  15        1.44       -1.42      4.89 o
  17   5  15        1.87        1.95      4.41 o
  19   5  15       37.77       10.09      6.19 o
 -22   6  15        1.24        2.33      3.10 o
 -20   6  15       12.38       15.10      5.74 o
 -18   6  15        0.02       -0.57      5.34 o
 -16   6  15        2.40        2.66      5.79 o
 -14   6  15        7.48       12.85      5.60 o
 -12   6  15       13.82       32.13      6.74 o
 -10   6  15       21.51       24.64      6.54 o
  -8   6  15        3.57        4.51      8.98 o
  -6   6  15        0.04        2.02      6.20 o
  -4   6  15        0.56       -0.68      4.52 o
  -2   6  15      145.23      185.63     19.03 o
   0   6  15       21.48       38.02      7.45 o
   2   6  15        4.03        8.82      5.30 o
   4   6  15        0.11       -2.03      6.35 o
   6   6  15       13.04       14.11     13.43 o
   8   6  15        2.34        6.32      6.36 o
  10   6  15       25.74       17.79     15.80 o
  12   6  15        0.01        1.15      4.83 o
  14   6  15       24.41       16.51     13.88 o
  16   6  15       45.24       47.66     32.76 o
 -19   7  15       12.71       11.96      6.04 o
 -17   7  15        9.19       16.93      7.00 o
 -15   7  15       15.65       24.22      8.48 o
 -13   7  15        8.47       15.95      8.16 o
 -11   7  15       15.83       19.35      8.87 o
  -9   7  15        0.03        2.61      5.71 o
  -7   7  15       10.23        5.28      5.65 o
  -5   7  15        0.00       -2.25      5.44 o
  -3   7  15        7.01        3.83      6.68 o
  -1   7  15       21.89       18.00     14.99 o
   1   7  15      138.02       92.80     77.65 o
   3   7  15       24.16       27.45     21.77 o
   5   7  15       23.19       22.99     16.48 o
   7   7  15       25.61       10.45     11.57 o
   9   7  15        0.88        3.99      5.71 o
  11   7  15       40.52       79.83     11.93 o
  13   7  15       37.41       55.38      9.86 o
  15   7  15       32.14       -0.26      7.10 o
 -16   8  15        0.11       -0.68      4.85 o
 -14   8  15       14.29       14.03      6.21 o
 -12   8  15        8.22        9.28      6.64 o
 -10   8  15        1.06       -0.27      4.94 o
  -8   8  15       22.74       26.96      9.81 o
  -6   8  15        1.42        9.45      5.58 o
  -4   8  15        8.89        7.14      5.56 o
  -2   8  15       36.77       36.79     26.54 o
   0   8  15        9.83       -1.95      9.82 o
   2   8  15       91.73        6.58     10.89 o
   4   8  15       19.54        0.18      9.95 o
   6   8  15        2.15       -4.66      8.61 o
   8   8  15       36.42        3.62      8.52 o
 -13   9  15       32.79       25.51      5.96 o
 -11   9  15        1.30        1.54      4.69 o
  -9   9  15       22.01       19.82      5.34 o
  -7   9  15       31.91       42.35      6.99 o
  -5   9  15        7.43       10.00      5.30 o
  -3   9  15        6.60        8.56      9.22 o
  -1   9  15       21.82        5.52      9.25 o
   1   9  15        0.08       -1.11      8.31 o
   3   9  15        6.48       -4.54      8.57 o
   5   9  15        0.26        1.51      8.00 o
   7   9  15       58.97        9.36      9.49 o
  -6  10  15        5.13       -2.77      7.52 o
  -4  10  15        1.00       -0.31      7.48 o
  -2  10  15        0.39        2.36      7.30 o
   0  10  15       22.99        2.72      7.92 o
   2  10  15        6.02        2.76      7.07 o
   4  10  15        8.32        9.42      7.84 o
   6  10  15       11.39        8.40      6.41 o
 -24   0  16       62.10       52.88      8.43 o
 -22   0  16        2.06       -0.17      5.38 o
 -20   0  16      136.57      111.61     14.59 o
 -18   0  16      151.20      180.56     19.08 o
 -16   0  16       19.40       12.31      8.18 o
 -14   0  16       50.75       47.74     12.15 o
 -12   0  16      254.79      233.21     23.67 o
 -10   0  16      123.98      104.56     16.77 o
  -8   0  16     1187.01     1137.86     51.37 o
  -6   0  16      134.05      125.58     18.27 o
  -4   0  16      124.11      129.03     17.88 o
  -2   0  16      615.67      635.21     38.14 o
   0   0  16     1064.45     1113.94     49.39 o
   2   0  16     1366.05     1337.05     52.68 o
   4   0  16        0.98       -2.35      7.53 o
   6   0  16     1640.21     1508.37     54.81 o
   8   0  16       12.99       17.38      9.71 o
  10   0  16     1864.41     1906.75     61.12 o
  12   0  16      330.61      367.89     26.61 o
  14   0  16      289.39      295.38     22.91 o
  16   0  16      123.81      168.20     11.15 o
  18   0  16      435.58      510.38     16.14 o
  20   0  16      458.93      435.69     22.68 o
 -25   1  16        1.45        3.03      4.31 o
 -23   1  16       44.86       39.64      5.73 o
 -21   1  16       31.05       28.29      5.93 o
 -19   1  16       22.13       16.89      5.56 o
 -17   1  16       44.10       30.00      6.84 o
 -15   1  16      166.15      123.58     12.12 o
 -13   1  16       25.04       26.73      7.31 o
 -11   1  16      360.38      343.57     19.91 o
  -9   1  16        7.98        5.94      4.39 o
  -7   1  16      319.42      292.13     14.88 o
  -5   1  16        8.32        6.88      4.39 o
  -3   1  16      107.39       87.61      8.48 o
  -1   1  16        1.09        1.52      4.19 o
   1   1  16      169.76      151.01     10.57 o
   3   1  16       15.46       16.18      6.12 o
   5   1  16      379.67      377.57     19.65 o
   7   1  16       75.26       83.81     10.00 o
   9   1  16       22.86       20.44      6.62 o
  11   1  16      129.28      155.32     12.80 o
  13   1  16      137.46      164.14     12.70 o
  15   1  16      441.84      542.93     20.44 o
  17   1  16      413.58      555.83     18.95 o
  19   1  16        5.55       16.46      4.31 o
  21   1  16      230.44      147.64     12.46 o
 -24   2  16       51.84       63.61      9.06 o
 -22   2  16       32.85       33.76      5.48 o
 -20   2  16       13.83       15.55      4.80 o
 -18   2  16        0.33        3.20      4.55 o
 -16   2  16       35.14       36.27      7.04 o
 -14   2  16       31.49       19.40      6.24 o
 -12   2  16        3.41        3.67      5.53 o
 -10   2  16        6.89        4.77      5.47 o
  -8   2  16      145.29      128.54     10.20 o
  -6   2  16      443.63      432.03     17.81 o
  -4   2  16      126.21      122.15      9.70 o
  -2   2  16      879.01      862.71     24.45 o
   0   2  16        1.75        4.50      4.06 o
   2   2  16      298.31      266.43     13.50 o
   4   2  16       32.33       17.41      5.93 o
   6   2  16      241.54      219.28     15.03 o
   8   2  16       25.94       37.74      7.45 o
  10   2  16      619.30      609.14     27.49 o
  12   2  16       36.35       44.77      7.41 o
  14   2  16      189.18      185.75     19.32 o
  16   2  16        9.97        9.31      5.94 o
  18   2  16       12.56        7.19      3.67 o
  20   2  16      114.52       88.33     10.56 o
 -23   3  16       33.79       43.27      8.63 o
 -21   3  16        1.22       -1.64      5.90 o
 -19   3  16        7.18        9.32      4.53 o
 -17   3  16       13.48       20.73      8.27 o
 -15   3  16       14.29       14.81      5.87 o
 -13   3  16       43.17       66.10      9.13 o
 -11   3  16        4.27       13.18      6.02 o
  -9   3  16      105.65      108.53      9.40 o
  -7   3  16       48.73       54.06      7.14 o
  -5   3  16        3.36       -0.99      4.23 o
  -3   3  16       17.82       12.53      4.64 o
  -1   3  16      534.82      533.76     19.07 o
   1   3  16       25.92       13.19      4.76 o
   3   3  16       15.91       26.61      5.47 o
   5   3  16        0.25       -0.49      4.80 o
   7   3  16       13.70       25.70      6.28 o
   9   3  16        1.56        1.75      7.18 o
  11   3  16      196.88      214.28     21.56 o
  13   3  16       37.75       37.60     11.91 o
  15   3  16      214.57      193.89     67.65 o
  17   3  16        3.25        3.19      4.58 o
  19   3  16       68.40       58.18     23.87 o
 -22   4  16        5.22        3.81      4.85 o
 -20   4  16        9.12       18.81      7.35 o
 -18   4  16      176.23      199.01     18.61 o
 -16   4  16       18.66       17.25      8.12 o
 -14   4  16       50.07       46.12      7.39 o
 -12   4  16       76.28       80.23      9.31 o
 -10   4  16        0.64        0.08      3.85 o
  -8   4  16      396.31      405.07     16.48 o
  -6   4  16       39.83       58.19      6.82 o
  -4   4  16      138.27      134.38      9.84 o
  -2   4  16        0.89        1.27      3.77 o
   0   4  16      272.08      277.50     13.34 o
   2   4  16      118.35      129.23      9.42 o
   4   4  16        3.62        9.67      7.99 o
   6   4  16       70.68       86.60     14.71 o
   8   4  16       29.20       36.87     11.58 o
  10   4  16      117.56      103.41     66.53 o
  12   4  16       10.75       11.94      6.21 o
  14   4  16        1.79        3.72      5.45 o
  16   4  16       23.16       15.88      7.65 o
  18   4  16        0.09       -4.96      6.00 o
 -21   5  16       77.90      102.57      7.70 o
 -19   5  16        9.97       12.24      4.69 o
 -17   5  16       18.22       13.52      4.84 o
 -15   5  16        0.28       -0.53      4.47 o
 -13   5  16       75.65       66.39      8.66 o
 -11   5  16       12.90        9.43      5.38 o
  -9   5  16       12.45        7.93      4.04 o
  -7   5  16        9.22        6.63      3.97 o
  -5   5  16       18.38       19.38      4.50 o
  -3   5  16      276.69      284.21     16.59 o
  -1   5  16      214.80      235.88     15.14 o
   1   5  16      312.88      354.38     18.66 o
   3   5  16       81.93       49.97     41.28 o
   5   5  16       56.22       33.86     31.16 o
   7   5  16      128.16      180.14     19.29 o
   9   5  16      100.06       65.35     59.36 o
  11   5  16       30.59       13.67     13.28 o
  13   5  16       32.68       26.59     25.46 o
  15   5  16       30.67       26.71     15.02 o
  17   5  16       10.12        0.88      4.97 o
 -20   6  16        0.87        4.40      5.08 o
 -18   6  16        0.74       -1.06      3.56 o
 -16   6  16        7.75        6.89      4.16 o
 -14   6  16        2.53        2.90      4.00 o
 -12   6  16        0.05       -0.76      4.26 o
 -10   6  16       13.30       11.03      6.45 o
  -8   6  16        8.02        8.40      7.25 o
  -6   6  16      126.48      109.36     72.59 o
  -4   6  16      160.58      206.76     23.17 o
  -2   6  16      361.11      480.89     28.74 o
   0   6  16       82.01       90.16      9.67 o
   2   6  16      202.07      191.55    138.94 o
   4   6  16       12.65        7.73      6.66 o
   6   6  16       15.07       24.37     18.78 o
   8   6  16        9.66       16.41      8.67 o
  10   6  16       62.34       99.23     13.94 o
  12   6  16       44.53       67.21     11.01 o
  14   6  16       14.55       19.86      6.79 o
 -17   7  16        0.87        0.21      4.52 o
 -15   7  16       41.42       41.75      8.50 o
 -13   7  16       32.52       30.60      8.46 o
 -11   7  16       26.05       36.52      8.91 o
  -9   7  16        4.57        2.11      5.53 o
  -7   7  16        6.51        1.91      5.82 o
  -5   7  16        0.47        1.65      4.97 o
  -3   7  16      115.76      111.68     72.34 o
  -1   7  16       46.23       26.27     22.08 o
   1   7  16       21.36       -2.64     10.80 o
   3   7  16        8.62        4.50      6.03 o
   5   7  16        3.09       -0.81     17.34 o
   7   7  16       16.73       11.55     14.65 o
   9   7  16       49.80      113.71     12.48 o
  11   7  16       35.15       78.72      9.83 o
 -14   8  16       54.20       44.67      7.41 o
 -12   8  16       17.75       18.87      6.39 o
 -10   8  16       18.60       25.92      7.37 o
  -8   8  16        0.41        1.71      5.05 o
  -6   8  16        0.63       -3.21      4.64 o
  -4   8  16       78.84       72.51     51.70 o
  -2   8  16        5.25        4.37     10.63 o
   0   8  16       50.98       11.46     10.91 o
   2   8  16       18.00        4.73     10.02 o
   4   8  16       12.52        7.52      9.66 o
   6   8  16       30.86       -1.86      8.91 o
  -5   9  16       10.94        2.51      8.01 o
  -3   9  16        3.29        1.66      7.96 o
  -1   9  16        2.32       -3.15      8.20 o
   1   9  16        0.04        1.81      8.25 o
   3   9  16       24.79        4.93      8.43 o
 -23   1  17       16.80       19.26      5.94 o
 -21   1  17        0.05        0.77      2.79 o
 -19   1  17       22.79       30.18      5.84 o
 -17   1  17       82.61       86.41      9.28 o
 -15   1  17        7.59        5.33      4.59 o
 -13   1  17       99.19      103.31      8.41 o
 -11   1  17       31.47       49.91      6.79 o
  -9   1  17      183.75      176.04     11.20 o
  -7   1  17        3.97        3.88      4.41 o
  -5   1  17      195.84      186.83     11.46 o
  -3   1  17       12.20       17.10      6.17 o
  -1   1  17      167.16      155.41     13.18 o
   1   1  17      155.61      129.56     12.13 o
   3   1  17      859.68      914.37     29.61 o
   5   1  17       12.06       16.28      5.54 o
   7   1  17      281.35      262.30     16.05 o
   9   1  17       13.48       26.15      6.56 o
  11   1  17       18.65       21.78      6.52 o
  13   1  17       12.56        3.16      5.00 o
  15   1  17       33.87       38.17      8.80 o
  17   1  17      299.94      334.76     98.29 o
 -22   2  17        2.17        2.22      4.85 o
 -20   2  17        4.90        8.45      4.90 o
 -18   2  17       26.26       20.02      5.11 o
 -16   2  17       13.37        9.18      4.57 o
 -14   2  17        0.61       -0.32      4.08 o
 -12   2  17       20.36       18.96      4.92 o
 -10   2  17      520.28      477.36     17.75 o
  -8   2  17       42.55       40.99      6.25 o
  -6   2  17      544.12      565.41     19.33 o
  -4   2  17        2.75        9.84      4.59 o
  -2   2  17      114.63      126.54      9.58 o
   0   2  17       31.16       37.17      6.27 o
   2   2  17       45.34       66.61      9.22 o
   4   2  17        6.42        5.68      4.89 o
   6   2  17        3.35        2.45      5.18 o
   8   2  17       28.02       30.97      6.95 o
  10   2  17        1.67       -1.36      4.48 o
  12   2  17      122.74      117.70     15.15 o
  14   2  17       17.82       22.35      6.07 o
  16   2  17       21.08       10.23      7.41 o
  18   2  17       66.63       39.19      8.15 o
 -21   3  17        0.00        4.90      3.77 o
 -19   3  17      208.11      189.77     11.31 o
 -17   3  17       28.29       24.87      4.44 o
 -15   3  17       78.29       63.37      6.51 o
 -13   3  17      107.87      112.06      8.64 o
 -11   3  17       80.45       65.70      7.08 o
  -9   3  17       17.98        9.12      4.09 o
  -7   3  17      118.48      110.07      8.94 o
  -5   3  17       48.02       45.37      6.35 o
  -3   3  17      101.53       69.19      7.37 o
  -1   3  17       66.41       84.75      7.83 o
   1   3  17      185.19      186.98     10.93 o
   3   3  17       25.70       13.38      5.46 o
   5   3  17       19.71        9.67      4.55 o
   7   3  17       18.94       23.71      9.66 o
   9   3  17       75.97       97.40     14.79 o
  11   3  17        8.51        9.67     10.01 o
  13   3  17        4.56        2.50      6.18 o
  15   3  17       26.13       22.46     17.81 o
  17   3  17       24.24       29.36     18.64 o
 -20   4  17       83.50       78.58     10.86 o
 -18   4  17        2.71        2.79      3.94 o
 -16   4  17        8.53        2.50      4.07 o
 -14   4  17       23.12       27.51      4.72 o
 -12   4  17        0.95       -0.91      3.52 o
 -10   4  17       16.46       24.35      4.91 o
  -8   4  17       36.49       33.59      5.52 o
  -6   4  17        7.63        9.80      4.02 o
  -4   4  17      176.40      205.03     11.36 o
  -2   4  17       17.11       11.72      4.08 o
   0   4  17        0.06        0.47      3.51 o
   2   4  17      150.75      192.79     19.49 o
   4   4  17       51.50       59.23     11.89 o
   6   4  17      168.91      209.74     20.56 o
   8   4  17       53.15       41.69     38.02 o
  10   4  17        2.48        2.16      4.84 o
  12   4  17       12.75       12.58     12.97 o
  14   4  17        5.01        5.01      4.42 o
  16   4  17        5.94        2.05      4.70 o
 -19   5  17       97.70      127.93     18.76 o
 -17   5  17       22.32       22.30      4.91 o
 -15   5  17        0.00        0.33      4.02 o
 -13   5  17        0.11       -2.10      4.29 o
 -11   5  17       33.72       32.63      6.23 o
  -9   5  17      107.41      116.39      8.38 o
  -7   5  17       92.56       95.91      7.48 o
  -5   5  17      137.91      137.26      8.85 o
  -3   5  17      584.38      645.46     22.82 o
  -1   5  17       77.97       97.96      9.84 o
   1   5  17      251.24      266.22     21.85 o
   3   5  17        6.06        6.36      7.05 o
   5   5  17        4.31        2.42      6.45 o
   7   5  17       16.90       39.68     10.07 o
   9   5  17       11.79        8.72      6.54 o
  11   5  17       50.55       97.45     13.05 o
  13   5  17       23.61        7.56     15.49 o
  15   5  17        8.98        6.32      5.02 o
 -18   6  17       31.33       17.88      5.41 o
 -16   6  17        0.04       -1.66      4.81 o
 -14   6  17        0.15        3.54      3.36 o
 -12   6  17        1.26       -0.87      5.80 o
 -10   6  17       14.04       16.34      7.49 o
  -8   6  17        0.90        3.77      6.25 o
  -6   6  17        2.77        2.92      6.36 o
  -4   6  17       29.29       51.91     10.52 o
  -2   6  17       93.57      133.04     19.94 o
   0   6  17       21.72       46.65      9.88 o
   2   6  17        0.05        1.53      6.57 o
   4   6  17        1.10       -2.69      6.33 o
   6   6  17        3.08       -0.15      6.17 o
   8   6  17       28.17       49.12      9.86 o
  10   6  17        2.35       -1.43      5.81 o
  12   6  17       84.15      128.51     11.66 o
 -15   7  17       82.89       63.30      8.27 o
 -13   7  17        0.15        3.21      5.00 o
 -11   7  17       20.92       36.84      8.02 o
  -9   7  17        8.76       14.94      6.62 o
  -7   7  17        1.38       12.64      6.74 o
  -5   7  17       55.45       62.66     10.73 o
  -3   7  17        0.96        1.61      5.70 o
   5   7  17       25.45       36.55      7.67 o
 -10   8  17       33.95       35.30      6.94 o
  -8   8  17       26.59       17.13      6.18 o
 -20   0  18       77.66       56.94      8.50 o
 -18   0  18       26.94       27.25      7.26 o
 -16   0  18       21.95       28.77      8.60 o
 -14   0  18       50.99       64.49     11.57 o
 -12   0  18        3.59        4.91      6.40 o
 -10   0  18        0.44       -0.31      6.49 o
  -8   0  18       31.12       35.70     10.25 o
  -6   0  18       27.37       29.14      9.17 o
  -4   0  18       22.44       24.34      9.30 o
  -2   0  18        3.05       -3.19      6.62 o
   0   0  18        7.19        4.58      6.44 o
   2   0  18      448.39      436.02     28.15 o
   4   0  18        0.13        0.05      6.74 o
   6   0  18      395.64      446.96     27.97 o
   8   0  18        0.37       -2.34      6.37 o
  10   0  18        7.48        2.88      6.01 o
  12   0  18        5.67        0.99      6.47 o
  14   0  18       78.77       87.07      9.79 o
  16   0  18      531.82      342.66     18.39 o
 -21   1  18        1.18       -0.64      3.95 o
 -19   1  18        0.72       -3.44      3.44 o
 -17   1  18        1.29        1.20      3.77 o
 -15   1  18        1.04        0.55      4.02 o
 -13   1  18        5.29        6.76      4.32 o
 -11   1  18       60.63       55.85      8.25 o
  -9   1  18        7.53        6.82      5.32 o
  -7   1  18      139.26      149.65     12.61 o
  -5   1  18       15.31       25.78      7.16 o
  -3   1  18       13.40       15.21      5.68 o
  -1   1  18        0.02        1.26      4.32 o
   1   1  18       16.60       12.69      5.54 o
   3   1  18      331.05      378.42     18.34 o
   5   1  18        1.87       -0.62      4.59 o
   7   1  18      218.17      255.23     14.74 o
   9   1  18      132.38      151.30     11.11 o
  11   1  18       52.05       52.50      7.25 o
  13   1  18       33.61       24.65      7.48 o
  15   1  18        1.55        6.38      6.44 o
 -20   2  18       48.09       61.92      8.32 o
 -18   2  18       51.65       40.62      4.33 o
 -16   2  18       22.33       14.74      3.61 o
 -14   2  18        1.53       -1.19      3.45 o
 -12   2  18       75.28       78.47      6.84 o
 -10   2  18       34.39       20.55      4.25 o
  -8   2  18       19.63       16.75      4.54 o
  -6   2  18      134.88      129.99      9.20 o
  -4   2  18       53.92       43.61      5.79 o
  -2   2  18        0.13       -2.50      3.75 o
   0   2  18       58.44       63.52      8.49 o
   2   2  18       27.85       20.51      5.71 o
   4   2  18       17.76       15.97      5.14 o
   6   2  18       26.40       44.84      7.37 o
   8   2  18        2.24       -0.93      4.37 o
  10   2  18        1.88        4.47      6.24 o
  12   2  18       22.13       20.06     15.05 o
  14   2  18       56.39       59.64     39.66 o
 -19   3  18       12.34       18.58      5.82 o
 -17   3  18       37.67       23.00      3.51 o
 -15   3  18       44.10       69.03      5.79 o
 -13   3  18       46.09       37.76      4.93 o
 -11   3  18       59.66       74.83      6.64 o
  -9   3  18       85.36       88.47      7.32 o
  -7   3  18       82.93       92.11      7.73 o
  -5   3  18      467.11      524.67     16.82 o
  -3   3  18       13.42        9.95      4.02 o
  -1   3  18      112.99      117.32      8.36 o
   1   3  18        0.95       -2.55      4.24 o
   3   3  18        4.57       -2.03      4.48 o
   5   3  18       20.53       31.26      6.29 o
   7   3  18        0.27       -2.04      7.03 o
   9   3  18        7.46        3.70      7.17 o
  11   3  18       18.46        9.28      9.79 o
  13   3  18        0.50       -0.28      4.05 o
 -18   4  18       54.99       42.50      9.79 o
 -16   4  18        3.18        8.50      3.92 o
 -14   4  18        3.07        4.58      4.00 o
 -12   4  18       33.40       43.52      4.88 o
 -10   4  18       53.75       52.78      5.54 o
  -8   4  18       94.65      101.58      7.33 o
  -6   4  18       90.66       99.34      7.51 o
  -4   4  18      609.83      690.19     19.34 o
  -2   4  18        5.63       10.02      3.84 o
   0   4  18      251.15      302.89     14.45 o
   2   4  18       16.69       33.65      8.73 o
   4   4  18       32.44       30.79      8.98 o
   6   4  18        1.32       -1.96      6.15 o
   8   4  18        0.54        1.33      6.04 o
  10   4  18        3.06        0.03      3.96 o
  12   4  18       33.18       75.32     10.42 o
 -15   5  18        6.98        8.82      3.46 o
 -13   5  18       16.88       18.24      4.48 o
 -11   5  18        0.82        0.57      3.73 o
  -9   5  18       52.47       65.34      7.05 o
  -7   5  18        7.29        6.28      3.08 o
  -5   5  18      116.94      142.33     10.15 o
  -3   5  18      195.71      228.68     21.55 o
  -1   5  18      151.46      242.22     18.88 o
   1   5  18       26.69       26.17      8.08 o
   3   5  18        9.55       26.82      8.10 o
   5   5  18        0.25        2.27      6.02 o
   7   5  18        4.14       -1.60      6.26 o
   9   5  18       39.21       74.27     10.86 o
  11   5  18      142.04      231.82     15.26 o
 -14   6  18       20.09       11.94      5.01 o
 -12   6  18        0.03        1.60      5.11 o
 -10   6  18        0.05        3.55      5.16 o
  -8   6  18        5.05        2.62      4.85 o
  -6   6  18        9.69       23.02      7.34 o
  -4   6  18       16.49       15.47      7.36 o
  -2   6  18       27.13       37.61      7.79 o
   0   6  18        6.91       20.54      6.51 o
   2   6  18       35.45       52.95      8.65 o
   4   6  18        4.85        7.05      5.70 o
   6   6  18       12.49       15.55      6.01 o
 -11   7  18       26.47       23.05      5.71 o
  -9   7  18       64.00       77.41      9.11 o
  -7   7  18        7.58       17.29      6.12 o
 -17   1  19        0.01        2.79      2.84 o
 -15   1  19        3.19        0.95      3.48 o
 -13   1  19        0.02        0.69      3.81 o
 -11   1  19       16.87       18.41      5.04 o
  -9   1  19        3.93       -0.91      4.21 o
  -7   1  19        1.41        1.72      4.24 o
  -5   1  19        3.12        8.28      4.64 o
  -3   1  19        0.02        1.27      4.47 o
  -1   1  19        9.46       21.60      5.65 o
   1   1  19        8.61        8.98      4.79 o
   3   1  19        1.38       -0.24      4.56 o
   5   1  19        0.12       -0.33      4.08 o
   7   1  19        0.21        4.95      4.29 o
   9   1  19        6.55        4.26      3.82 o
  11   1  19        0.01        2.86      3.96 o
 -16   2  19        1.89        0.42      2.86 o
 -14   2  19       40.99       38.78      5.36 o
 -12   2  19        1.32        4.30      3.73 o
 -10   2  19       21.64       15.67      3.68 o
  -8   2  19        3.26        1.79      4.43 o
  -6   2  19      159.56      207.73     12.78 o
  -4   2  19        2.77        5.32      4.25 o
  -2   2  19        4.45        9.15      7.08 o
   0   2  19       25.36       22.96      5.59 o
   2   2  19       15.16       11.07      4.52 o
   4   2  19       25.71       32.22      5.99 o
   6   2  19        1.55        4.43      4.12 o
   8   2  19       23.17       32.84      8.40 o
  10   2  19       10.68        2.32      3.92 o
 -15   3  19        4.05        2.42      4.40 o
 -13   3  19       13.62       14.46      3.33 o
 -11   3  19        7.68        5.69      3.05 o
  -9   3  19       70.43       74.99      5.97 o
  -7   3  19       27.83       32.10      4.54 o
  -5   3  19      504.37      597.53     15.74 o
  -3   3  19        1.22        2.54      4.26 o
  -1   3  19      519.67      692.82     21.00 o
   1   3  19       13.39       20.50      5.27 o
   3   3  19       14.07       18.93      4.71 o
   5   3  19        6.39       12.01      6.84 o
   7   3  19        2.24        7.43      7.03 o
   9   3  19       11.47       26.88      7.14 o
  11   3  19        0.69        3.48      5.28 o
 -12   4  19        1.95        9.09      3.45 o
 -10   4  19       17.45       12.80      3.07 o
  -8   4  19       13.86       13.88      3.36 o
  -6   4  19      113.42      115.18      6.80 o
  -4   4  19       89.84      102.53      7.87 o
  -2   4  19       95.13      130.12     13.71 o
   0   4  19       21.82       22.70      7.53 o
   2   4  19        0.11        3.74      5.76 o
   4   4  19        5.86        2.31      5.24 o
   6   4  19        0.81        4.59      6.23 o
   8   4  19       29.85       27.25      6.99 o
 -11   5  19        1.65       -1.21      4.20 o
  -9   5  19        5.07        1.97      4.46 o
  -7   5  19       17.75       26.98      7.08 o
  -5   5  19       58.38       65.30      8.54 o
  -3   5  19       18.21       25.50      6.60 o
  -1   5  19       64.32       92.80     10.51 o
   1   5  19       11.32       27.54      7.02 o
   3   5  19       26.37       33.27      7.37 o
   5   5  19       45.23       81.59      9.64 o
 -14   0  20       14.13        4.89      4.40 o
 -12   0  20       99.10      106.72     10.68 o
 -10   0  20       38.09       44.95      8.29 o
  -8   0  20       92.31       84.50     10.92 o
  -6   0  20        5.49        2.73      4.93 o
  -4   0  20       12.30        9.44      6.14 o
  -2   0  20       17.75       13.11      6.64 o
   0   0  20        8.98       -3.17      6.07 o
   2   0  20       25.39       63.16     10.01 o
   4   0  20      138.86      203.01     15.24 o
   6   0  20       53.20      107.51     10.85 o
 -13   1  20       38.13       60.59      5.64 o
 -11   1  20       50.34       84.58      6.91 o
  -9   1  20       49.44       58.40      6.46 o
  -7   1  20       19.26       40.79      5.80 o
  -5   1  20       87.57      113.83      8.70 o
  -3   1  20       66.11       94.87      8.25 o
  -1   1  20        7.14        9.69      3.98 o
   1   1  20        5.81       10.87      4.30 o
   3   1  20        5.78        7.12      3.99 o
   5   1  20       15.49       28.03      4.93 o
   7   1  20       10.86       12.84      5.84 o
 -12   2  20        1.61        5.75      2.95 o
 -10   2  20       10.33        9.57      3.71 o
  -8   2  20        7.54        5.30      3.30 o
  -6   2  20        3.01        5.84      3.79 o
  -4   2  20       16.96       16.31      4.53 o
  -2   2  20        1.45       -0.08      3.47 o
   0   2  20       29.33       36.67      5.45 o
   2   2  20        5.75       15.38      4.39 o
   4   2  20       58.64       71.15     10.23 o
   6   2  20        1.08       -2.01      4.98 o
  -9   3  20        8.20        2.63      2.97 o
  -7   3  20       59.94       74.13      6.23 o
  -5   3  20        0.05        0.24      3.13 o
  -3   3  20        2.85        1.11      3.27 o
  -1   3  20        0.03        4.38      5.48 o
   1   3  20       74.00      111.56     11.85 o
   3   3  20        1.50        4.13      5.54 o
   5   3  20       59.45      111.39     11.22 o
  -2   4  20       40.02       58.86      7.98 o
   0   4  20       24.92       56.71      8.03 o
  -5   1  21       19.70       20.93      5.32 o
  -3   1  21       30.55       29.56      6.19 o
  -1   1  21       39.80       47.28      7.34 o
 
